# Supplementary material for: Assessing Population Structure and Signatures of Selection in Wanbei Pigs Using Whole Genome Resequencing Data
Source: Animals (Basel). 2022 Dec 20;13(1):13. doi: 10.3390/ani13010013 (PMC9817800; doi:10.3390/ani13010013)
Supplement: Supplementary file 1 [file animals-13-00013-s001.zip]

Archive with 13 entries (12 files):
- Supplementary tables/
- Supplementary tables/Table S1.xlsx
- Supplementary tables/Table S2.xlsx
- Supplementary tables/Table S3.xlsx
- Supplementary tables/Table S4.xlsx
- Supplementary tables/Table S5.xlsx
- Supplementary tables/Table S6.xlsx
- Supplementary tables/Table S7.xlsx
- Supplementary tables/Table S8.xlsx
- Supplementary tables/Table S9.xlsx
- Supplementary tables/~$Table S6.xlsx
- Supplementary tables/~$Table S7.xlsx
- Supplementary tables/~$Table S8.xlsx
