# Supplementary material for: Assessing Population Structure and Signatures of Selection in Wanbei Pigs Using Whole Genome Resequencing Data
Source: Animals (Basel). 2022 Dec 20;13(1):13. doi: 10.3390/ani13010013 (PMC9817800; doi:10.3390/ani13010013)
Supplement: Supplementary file 1 [file animals-13-00013-s001.zip › Supplementary tables/Table S1.xlsx]

## Sheet: Sheet1
Sample	Raw reads	Raw base(G)	Clean reads	Clean base(G)	Coverage	Coverage at least 1 or 5 (%)
WBP1	97395234	29.22	97362591	29.14	11.35	98.99 or 93.78
WBP2	117937095	35.38	117898602	35.27	13.66	99.06 or 96.46
WBP3	111834410	33.55	111803189	33.45	12.92	99.04 or 95.84
WBP4	114898869	34.47	114874510	34.38	13.3	99.32 or 95.15
WBP5	99726092	29.92	99703156	29.82	11.54	98.99 or 93.48
WBP6	120363569	36.11	120323355	35.99	13.96	99.03 or 96.40
WBP7	144964199	43.49	144927496	43.34	16.71	99.11 or 97.97
WBP8	137031980	41.11	137005324	41.01	15.86	99.46 or 97.14
WBP9	101835695	30.55	101809785	30.46	11.81	99.02 or 94.29
WBP10	94574584	28.37	94542649	28.26	10.9	99.16 or 91.09
WBP11	98397676	29.52	98375192	29.42	11.37	99.27 or 92.49
WBP12	88079498	26.42	88055819	26.34	10.22	99.12 or 89.54
WBP13	102045536	30.61	102013581	30.51	11.82	99.22 or 93.25
WBP14	117952364	35.39	117924840	35.26	13.66	99.04 or 96.52
WBP15	103416174	31.02	103389321	30.91	11.72	99.13 or 91.95
WBP16	97640907	29.29	97616764	29.2	11.19	98.91 or 91.82
WBP17	102544939	30.76	102523291	30.67	11.82	99.28 or 93.58
WBP18	116160760	34.85	116136774	34.74	13.3	99.24 or 95.34
