# Supplementary material for: Assessing Population Structure and Signatures of Selection in Wanbei Pigs Using Whole Genome Resequencing Data
Source: Animals (Basel). 2022 Dec 20;13(1):13. doi: 10.3390/ani13010013 (PMC9817800; doi:10.3390/ani13010013)
Supplement: Supplementary file 1 [file animals-13-00013-s001.zip › Supplementary tables/Table S3.xlsx]

## Sheet: Sheet1
Type	NO.of variants	Percentage of types
UTR	660936	0.015
exonic	304463	0.0072
intergenic	22430239	0.5332
intronic	18200445	0.4326
up/downstream	468993	0.0111
