# Supplementary material for: Assessing Population Structure and Signatures of Selection in Wanbei Pigs Using Whole Genome Resequencing Data
Source: Animals (Basel). 2022 Dec 20;13(1):13. doi: 10.3390/ani13010013 (PMC9817800; doi:10.3390/ani13010013)
Supplement: Supplementary file 1 [file animals-13-00013-s001.zip › Supplementary tables/Table S4.xlsx]

## Sheet: Sheet1
chr	start	end	Fst
1	215820001	215920000	0.543671
1	215790001	215890000	0.541446
1	215810001	215910000	0.540781
1	168620001	168720000	0.539365
1	215780001	215880000	0.538878
1	215800001	215900000	0.538616
1	215830001	215930000	0.535447
1	168610001	168710000	0.535098
1	215770001	215870000	0.531912
1	215750001	215850000	0.531109
1	215760001	215860000	0.530655
1	215840001	215940000	0.526916
1	215740001	215840000	0.521988
1	216700001	216800000	0.519445
1	215850001	215950000	0.512426
1	215730001	215830000	0.510844
1	216690001	216790000	0.509102
1	186740001	186840000	0.508092
1	168600001	168700000	0.506102
1	215860001	215960000	0.502528
1	92500001	92600000	0.498196
1	215870001	215970000	0.495446
1	272910001	273010000	0.494253
1	215720001	215820000	0.492672
1	216680001	216780000	0.490826
1	216710001	216810000	0.48978
1	215880001	215980000	0.485799
1	168590001	168690000	0.485492
1	215890001	215990000	0.481676
1	215900001	216000000	0.475239
1	186730001	186830000	0.474921
1	215700001	215800000	0.473089
1	215710001	215810000	0.470556
1	216670001	216770000	0.467986
1	215690001	215790000	0.463212
1	215910001	216010000	0.458422
1	215960001	216060000	0.454977
1	215920001	216020000	0.454557
1	186700001	186800000	0.448613
1	172210001	172310000	0.44768
1	215970001	216070000	0.447485
1	216030001	216130000	0.44645
1	172200001	172300000	0.44531
1	215950001	216050000	0.443985
1	216010001	216110000	0.443164
1	215990001	216090000	0.441013
1	216000001	216100000	0.441013
1	215980001	216080000	0.440891
1	89420001	89520000	0.440433
1	185820001	185920000	0.438697
1	216040001	216140000	0.436844
1	215930001	216030000	0.436348
1	177620001	177720000	0.434315
1	185810001	185910000	0.433765
1	216020001	216120000	0.433369
1	215670001	215770000	0.432546
1	16530001	16630000	0.432088
1	16550001	16650000	0.431555
1	57420001	57520000	0.429549
1	196870001	196970000	0.428433
1	216050001	216150000	0.427208
1	16590001	16690000	0.426389
1	215940001	216040000	0.425925
1	177650001	177750000	0.425848
1	16600001	16700000	0.425804
1	216660001	216760000	0.425748
1	168580001	168680000	0.425449
1	179320001	179420000	0.42481
1	57410001	57510000	0.424757
1	16620001	16720000	0.423711
1	16610001	16710000	0.423445
1	85880001	85980000	0.423182
1	179330001	179430000	0.423002
1	177640001	177740000	0.422674
1	177660001	177760000	0.422621
1	216060001	216160000	0.420809
1	215660001	215760000	0.420177
1	179310001	179410000	0.420116
1	172220001	172320000	0.419653
1	16540001	16640000	0.419194
1	89410001	89510000	0.417864
1	216070001	216170000	0.416956
1	186720001	186820000	0.416821
1	21250001	21350000	0.416818
1	85890001	85990000	0.416008
1	216120001	216220000	0.415474
1	186690001	186790000	0.413918
1	215640001	215740000	0.413679
1	16670001	16770000	0.413466
1	101820001	101920000	0.413117
1	16660001	16760000	0.412855
1	216110001	216210000	0.412338
1	131500001	131600000	0.411811
1	16580001	16680000	0.4118
1	177630001	177730000	0.41128
1	196860001	196960000	0.410153
1	215680001	215780000	0.409966
1	216080001	216180000	0.409325
1	21240001	21340000	0.407376
1	216100001	216200000	0.406157
1	177610001	177710000	0.406055
1	16560001	16660000	0.405981
1	186710001	186810000	0.405569
1	215650001	215750000	0.405374
1	172230001	172330000	0.405206
1	118200001	118300000	0.405184
1	16570001	16670000	0.404186
1	215630001	215730000	0.403929
1	183000001	183100000	0.403653
1	216090001	216190000	0.403597
1	21260001	21360000	0.403395
1	114710001	114810000	0.403164
1	177670001	177770000	0.402971
1	16630001	16730000	0.402712
1	16640001	16740000	0.40264
1	180900001	181000000	0.402616
1	101830001	101930000	0.402145
1	89430001	89530000	0.401639
1	176050001	176150000	0.401437
1	131490001	131590000	0.401411
1	273740001	273840000	0.401274
1	273750001	273850000	0.401274
1	101810001	101910000	0.401211
1	21190001	21290000	0.40033
1	180890001	180990000	0.399723
1	21200001	21300000	0.3987
1	21210001	21310000	0.3987
1	118230001	118330000	0.398131
1	196880001	196980000	0.397671
1	185800001	185900000	0.397341
1	201450001	201550000	0.397027
1	57430001	57530000	0.396647
1	118210001	118310000	0.396585
1	168570001	168670000	0.396418
1	216720001	216820000	0.39611
1	90340001	90440000	0.395987
1	216130001	216230000	0.39589
1	177680001	177780000	0.395434
1	185830001	185930000	0.395149
1	176060001	176160000	0.395061
1	182990001	183090000	0.393906
1	215620001	215720000	0.393462
1	177600001	177700000	0.393452
1	90350001	90450000	0.393283
1	101840001	101940000	0.393276
1	101850001	101950000	0.392603
1	183010001	183110000	0.39255
1	114720001	114820000	0.392466
1	160560001	160660000	0.391362
1	16650001	16750000	0.390761
1	186400001	186500000	0.390698
1	21220001	21320000	0.390203
1	216650001	216750000	0.38993
1	62620001	62720000	0.389701
1	21170001	21270000	0.389176
1	215610001	215710000	0.389148
1	186450001	186550000	0.389015
1	185790001	185890000	0.388956
1	21150001	21250000	0.388827
1	21120001	21220000	0.388812
1	21180001	21280000	0.388229
1	131480001	131580000	0.387989
1	131510001	131610000	0.387567
1	114700001	114800000	0.387119
1	114740001	114840000	0.387092
1	172570001	172670000	0.386688
1	21110001	21210000	0.386384
1	185850001	185950000	0.385908
1	215600001	215700000	0.384801
1	186460001	186560000	0.383776
1	118240001	118340000	0.383488
1	118220001	118320000	0.383038
1	114730001	114830000	0.383007
1	131530001	131630000	0.382926
1	137280001	137380000	0.382882
1	90330001	90430000	0.382851
1	137290001	137390000	0.382685
1	172560001	172660000	0.382567
1	216140001	216240000	0.38251
1	21130001	21230000	0.381714
1	172240001	172340000	0.381035
1	131520001	131620000	0.38048
1	185840001	185940000	0.380463
1	177590001	177690000	0.380292
1	172250001	172350000	0.380064
1	185780001	185880000	0.379965
1	179300001	179400000	0.379684
1	172190001	172290000	0.37889
1	21270001	21370000	0.377055
1	137300001	137400000	0.376911
1	21290001	21390000	0.376582
1	179340001	179440000	0.37599
1	101860001	101960000	0.375984
1	177690001	177790000	0.375453
1	215590001	215690000	0.375381
1	90360001	90460000	0.374769
1	176080001	176180000	0.374712
1	215580001	215680000	0.3744
1	160550001	160650000	0.37409
1	21230001	21330000	0.374069
1	186440001	186540000	0.372728
1	196890001	196990000	0.372586
1	186410001	186510000	0.372131
1	137330001	137430000	0.371958
1	185860001	185960000	0.371925
1	90320001	90420000	0.371763
1	186430001	186530000	0.371477
1	21160001	21260000	0.371272
1	216640001	216740000	0.37106
1	114750001	114850000	0.370235
1	16680001	16780000	0.370111
1	114760001	114860000	0.370086
1	186390001	186490000	0.370024
1	203480001	203580000	0.369703
1	196900001	197000000	0.369666
1	118250001	118350000	0.369445
1	200650001	200750000	0.369089
1	196910001	197010000	0.36829
1	168560001	168660000	0.3677
1	186680001	186780000	0.367581
1	176070001	176170000	0.367422
1	177580001	177680000	0.367337
1	62600001	62700000	0.367255
1	89400001	89500000	0.367085
1	186470001	186570000	0.366985
1	172260001	172360000	0.366434
1	137310001	137410000	0.366172
1	186420001	186520000	0.365486
1	196940001	197040000	0.365325
1	173050001	173150000	0.365077
1	200660001	200760000	0.364705
1	16520001	16620000	0.364701
1	173040001	173140000	0.364271
1	137320001	137420000	0.363236
1	180910001	181010000	0.362344
1	196930001	197030000	0.362314
1	85900001	86000000	0.362305
1	187380001	187480000	0.362298
1	131470001	131570000	0.36205
1	21140001	21240000	0.361862
1	90310001	90410000	0.361463
1	114690001	114790000	0.360114
1	196920001	197020000	0.359472
1	172580001	172680000	0.358607
1	21280001	21380000	0.358566
1	173060001	173160000	0.357881
1	137340001	137440000	0.357634
1	173030001	173130000	0.357538
1	131540001	131640000	0.357511
1	200670001	200770000	0.356979
1	196850001	196950000	0.356067
1	101800001	101900000	0.355084
1	62610001	62710000	0.354101
1	168550001	168650000	0.353823
1	176090001	176190000	0.353614
1	89440001	89540000	0.351565
1	185880001	185980000	0.350807
2	63520001	63620000	0.878278
2	63530001	63630000	0.878278
2	63880001	63980000	0.653544
2	66480001	66580000	0.646693
2	66490001	66590000	0.634116
2	66470001	66570000	0.625919
2	63860001	63960000	0.617127
2	63870001	63970000	0.606088
2	62980001	63080000	0.604065
2	62990001	63090000	0.604065
2	63000001	63100000	0.604065
2	63010001	63110000	0.604065
2	63020001	63120000	0.604065
2	63030001	63130000	0.604065
2	63040001	63140000	0.604065
2	63050001	63150000	0.604065
2	63890001	63990000	0.597148
2	66500001	66600000	0.561952
2	66510001	66610000	0.557156
2	61920001	62020000	0.554808
2	66520001	66620000	0.549006
2	66530001	66630000	0.547597
2	66540001	66640000	0.547597
2	66550001	66650000	0.546494
2	66560001	66660000	0.530406
2	66460001	66560000	0.520157
2	63900001	64000000	0.518894
2	75530001	75630000	0.514567
2	63910001	64010000	0.512225
2	63930001	64030000	0.51153
2	61960001	62060000	0.505622
2	63920001	64020000	0.505062
2	62270001	62370000	0.502341
2	62250001	62350000	0.496576
2	67180001	67280000	0.493956
2	62240001	62340000	0.493841
2	62290001	62390000	0.493419
2	63940001	64040000	0.49288
2	62280001	62380000	0.492562
2	66600001	66700000	0.489181
2	77760001	77860000	0.48904
2	62260001	62360000	0.486476
2	62160001	62260000	0.48621
2	63850001	63950000	0.484555
2	77750001	77850000	0.482832
2	62230001	62330000	0.480502
2	77770001	77870000	0.480404
2	62220001	62320000	0.480253
2	62130001	62230000	0.478114
2	66570001	66670000	0.477462
2	62210001	62310000	0.477191
2	62140001	62240000	0.476507
2	62200001	62300000	0.475098
2	62180001	62280000	0.474844
2	62190001	62290000	0.471337
2	62170001	62270000	0.471038
2	62150001	62250000	0.46777
2	77690001	77790000	0.465654
2	63950001	64050000	0.461681
2	62120001	62220000	0.460816
2	77700001	77800000	0.459913
2	77710001	77810000	0.459913
2	77740001	77840000	0.459451
2	77730001	77830000	0.458812
2	77620001	77720000	0.458357
2	93590001	93690000	0.458185
2	77680001	77780000	0.456853
2	62320001	62420000	0.454494
2	67190001	67290000	0.451185
2	1540001	1640000	0.448108
2	1550001	1650000	0.448108
2	1560001	1660000	0.448108
2	1570001	1670000	0.448108
2	1580001	1680000	0.448108
2	1590001	1690000	0.448108
2	1600001	1700000	0.448108
2	1610001	1710000	0.448108
2	1620001	1720000	0.448108
2	1630001	1730000	0.448108
2	62300001	62400000	0.447023
2	66580001	66680000	0.446091
2	68360001	68460000	0.445313
2	77670001	77770000	0.442838
2	77720001	77820000	0.44227
2	62110001	62210000	0.439682
2	62100001	62200000	0.436862
2	62330001	62430000	0.435172
2	62310001	62410000	0.434571
2	93570001	93670000	0.432988
2	35570001	35670000	0.432398
2	75570001	75670000	0.430522
2	70940001	71040000	0.430252
2	93580001	93680000	0.429371
2	66590001	66690000	0.429347
2	77630001	77730000	0.42914
2	70950001	71050000	0.427572
2	62090001	62190000	0.425835
2	77640001	77740000	0.425678
2	61890001	61990000	0.424518
2	61810001	61910000	0.424514
2	61900001	62000000	0.423906
2	67200001	67300000	0.421039
2	63960001	64060000	0.420974
2	35560001	35660000	0.419591
2	93600001	93700000	0.419512
2	62490001	62590000	0.418333
2	35590001	35690000	0.416702
2	61830001	61930000	0.415377
2	61840001	61940000	0.415377
2	61850001	61950000	0.415377
2	61860001	61960000	0.415377
2	61870001	61970000	0.415377
2	61880001	61980000	0.415377
2	62480001	62580000	0.41315
2	63970001	64070000	0.412957
2	61820001	61920000	0.412058
2	35580001	35680000	0.41197
2	64380001	64480000	0.411866
2	64390001	64490000	0.411866
2	66450001	66550000	0.410572
2	68370001	68470000	0.410095
2	35550001	35650000	0.409521
2	68380001	68480000	0.407469
2	77660001	77760000	0.405975
2	35600001	35700000	0.405583
2	64400001	64500000	0.405339
2	61800001	61900000	0.404604
2	65790001	65890000	0.403386
2	62080001	62180000	0.39941
2	68390001	68490000	0.398922
2	68400001	68500000	0.398408
2	75580001	75680000	0.398401
2	62340001	62440000	0.396574
2	61910001	62010000	0.396451
2	63980001	64080000	0.396142
2	75250001	75350000	0.395288
2	35540001	35640000	0.393605
2	93610001	93710000	0.393265
2	65800001	65900000	0.392637
2	35610001	35710000	0.391837
2	65250001	65350000	0.390371
2	65260001	65360000	0.389543
2	67210001	67310000	0.389486
2	71930001	72030000	0.389142
2	77650001	77750000	0.388438
2	62350001	62450000	0.386107
2	75590001	75690000	0.384892
2	67220001	67320000	0.384744
2	95420001	95520000	0.383406
2	69000001	69100000	0.382796
2	67300001	67400000	0.382038
2	93560001	93660000	0.381082
2	95370001	95470000	0.381056
2	75290001	75390000	0.380916
2	68990001	69090000	0.380437
2	75600001	75700000	0.380338
2	70960001	71060000	0.37793
2	65780001	65880000	0.377478
2	35520001	35620000	0.376861
2	75270001	75370000	0.37547
2	75260001	75360000	0.37543
2	75240001	75340000	0.374399
2	71920001	72020000	0.374347
2	93550001	93650000	0.374233
2	62500001	62600000	0.374175
2	35530001	35630000	0.374081
2	68410001	68510000	0.372367
2	95430001	95530000	0.372003
2	69540001	69640000	0.371927
2	67170001	67270000	0.37138
2	62470001	62570000	0.369148
2	77780001	77880000	0.368767
2	61790001	61890000	0.368369
2	66610001	66710000	0.368186
2	69550001	69650000	0.367751
2	71600001	71700000	0.367688
2	67290001	67390000	0.366776
2	71610001	71710000	0.366694
2	80440001	80540000	0.366046
2	75610001	75710000	0.365327
2	75300001	75400000	0.365204
2	115600001	115700000	0.364679
2	95390001	95490000	0.363014
2	95400001	95500000	0.363014
2	70930001	71030000	0.360847
2	63840001	63940000	0.360725
2	115590001	115690000	0.360713
2	71940001	72040000	0.360009
2	95410001	95510000	0.359288
2	67270001	67370000	0.357849
2	63990001	64090000	0.357244
2	69010001	69110000	0.356688
2	50100001	50200000	0.356543
2	74180001	74280000	0.356111
2	65270001	65370000	0.355419
2	71590001	71690000	0.355115
2	75280001	75380000	0.35508
2	115580001	115680000	0.355065
2	95380001	95480000	0.354862
2	67280001	67380000	0.354766
2	93540001	93640000	0.354358
2	77610001	77710000	0.353868
2	35630001	35730000	0.353331
2	67260001	67360000	0.351635
2	69530001	69630000	0.351019
3	91530001	91630000	0.547017
3	62690001	62790000	0.515362
3	91540001	91640000	0.497436
3	91520001	91620000	0.488125
3	91510001	91610000	0.460642
3	91500001	91600000	0.401717
3	39980001	40080000	0.393969
3	39990001	40090000	0.393969
3	91550001	91650000	0.385556
3	91490001	91590000	0.36499
4	1430001	1530000	0.663006
4	1440001	1540000	0.663006
4	49310001	49410000	0.566677
4	49300001	49400000	0.558753
4	49290001	49390000	0.554645
4	49320001	49420000	0.547363
4	49280001	49380000	0.54205
4	49270001	49370000	0.527794
4	49330001	49430000	0.52705
4	49340001	49440000	0.521873
4	49350001	49450000	0.513593
4	47960001	48060000	0.500055
4	47910001	48010000	0.49844
4	49260001	49360000	0.496938
4	47920001	48020000	0.492136
4	47970001	48070000	0.491588
4	49360001	49460000	0.491404
4	47980001	48080000	0.491227
4	65000001	65100000	0.483295
4	65010001	65110000	0.483019
4	47930001	48030000	0.481847
4	47990001	48090000	0.48092
4	47950001	48050000	0.478225
4	64980001	65080000	0.478139
4	64990001	65090000	0.47508
4	65020001	65120000	0.469176
4	47940001	48040000	0.467536
4	48050001	48150000	0.465215
4	48040001	48140000	0.464062
4	47900001	48000000	0.462403
4	64970001	65070000	0.461019
4	48060001	48160000	0.456775
4	49250001	49350000	0.452754
4	49370001	49470000	0.452619
4	43680001	43780000	0.450535
4	68590001	68690000	0.447951
4	48000001	48100000	0.443974
4	49380001	49480000	0.443756
4	48070001	48170000	0.441694
4	48020001	48120000	0.434481
4	48010001	48110000	0.433761
4	68570001	68670000	0.433474
4	68580001	68680000	0.43136
4	48030001	48130000	0.430517
4	28300001	28400000	0.429369
4	28310001	28410000	0.429369
4	28320001	28420000	0.429369
4	28330001	28430000	0.429369
4	48080001	48180000	0.428865
4	48100001	48200000	0.425531
4	65030001	65130000	0.423581
4	68560001	68660000	0.419214
4	9840001	9940000	0.418067
4	68550001	68650000	0.416291
4	48090001	48190000	0.415633
4	9820001	9920000	0.413987
4	68600001	68700000	0.412141
4	49240001	49340000	0.412129
4	1100001	1200000	0.411787
4	83230001	83330000	0.410912
4	80000001	80100000	0.410524
4	9830001	9930000	0.410106
4	46210001	46310000	0.409528
4	46220001	46320000	0.409528
4	64960001	65060000	0.409284
4	7950001	8050000	0.408135
4	1120001	1220000	0.40645
4	83240001	83340000	0.403171
4	7970001	8070000	0.402969
4	7980001	8080000	0.402621
4	1110001	1210000	0.401987
4	83220001	83320000	0.401068
4	46230001	46330000	0.400372
4	52230001	52330000	0.400088
4	46590001	46690000	0.399883
4	46600001	46700000	0.39928
4	52190001	52290000	0.398026
4	52200001	52300000	0.39766
4	52180001	52280000	0.3976
4	7960001	8060000	0.395014
4	46610001	46710000	0.39445
4	52210001	52310000	0.393996
4	9850001	9950000	0.393097
4	83250001	83350000	0.392691
4	52240001	52340000	0.392402
4	65040001	65140000	0.391077
4	52220001	52320000	0.389707
4	80010001	80110000	0.388689
4	68770001	68870000	0.388513
4	52250001	52350000	0.387794
4	9810001	9910000	0.387749
4	68540001	68640000	0.386667
4	46580001	46680000	0.386592
4	79630001	79730000	0.385784
4	114660001	114760000	0.385771
4	74480001	74580000	0.385499
4	35040001	35140000	0.385068
4	68780001	68880000	0.385018
4	43670001	43770000	0.384556
4	79990001	80090000	0.383874
4	49230001	49330000	0.38306
4	43830001	43930000	0.382766
4	48110001	48210000	0.382581
4	46570001	46670000	0.382198
4	46560001	46660000	0.38211
4	47890001	47990000	0.381853
4	73970001	74070000	0.380941
4	68800001	68900000	0.380514
4	43810001	43910000	0.380378
4	75630001	75730000	0.380135
4	80020001	80120000	0.378675
4	83210001	83310000	0.378637
4	46200001	46300000	0.378435
4	35050001	35150000	0.378417
4	79980001	80080000	0.378237
4	68810001	68910000	0.376947
4	52260001	52360000	0.376702
4	46900001	47000000	0.376187
4	7040001	7140000	0.375716
4	75650001	75750000	0.375506
4	46190001	46290000	0.375022
4	46890001	46990000	0.373854
4	1070001	1170000	0.373093
4	75660001	75760000	0.372556
4	68790001	68890000	0.372348
4	1060001	1160000	0.372199
4	43800001	43900000	0.371994
4	7990001	8090000	0.371938
4	73930001	74030000	0.371349
4	73920001	74020000	0.3712
4	43740001	43840000	0.371091
4	41510001	41610000	0.3705
4	52270001	52370000	0.370244
4	35060001	35160000	0.369932
4	79650001	79750000	0.369625
4	79970001	80070000	0.369455
4	46620001	46720000	0.367922
4	35070001	35170000	0.367348
4	46240001	46340000	0.366645
4	46550001	46650000	0.365773
4	7940001	8040000	0.364892
4	75640001	75740000	0.364717
4	46520001	46620000	0.363186
4	73910001	74010000	0.362849
4	43820001	43920000	0.362829
4	79640001	79740000	0.361672
4	68530001	68630000	0.361533
4	46910001	47010000	0.361316
4	9860001	9960000	0.361053
4	46530001	46630000	0.35994
4	49220001	49320000	0.359661
4	75670001	75770000	0.358906
4	74470001	74570000	0.358848
4	1330001	1430000	0.358326
4	48130001	48230000	0.358233
4	35080001	35180000	0.357599
4	73960001	74060000	0.35631
4	1090001	1190000	0.35606
4	75610001	75710000	0.355836
4	46540001	46640000	0.35541
4	35120001	35220000	0.355225
4	51370001	51470000	0.354821
4	1080001	1180000	0.353668
4	1350001	1450000	0.353661
4	1360001	1460000	0.353661
4	1370001	1470000	0.353661
4	1380001	1480000	0.353661
4	1390001	1490000	0.353661
4	1400001	1500000	0.353661
4	1410001	1510000	0.353661
4	1420001	1520000	0.353661
4	7060001	7160000	0.353172
4	49390001	49490000	0.353098
4	83200001	83300000	0.352715
4	79620001	79720000	0.352474
4	64950001	65050000	0.351219
5	41200001	41300000	0.466042
5	41160001	41260000	0.453758
5	360001	460000	0.444416
5	350001	450000	0.429913
5	25450001	25550000	0.429155
5	41170001	41270000	0.428387
5	37170001	37270000	0.420885
5	37180001	37280000	0.420885
5	41150001	41250000	0.414603
5	25440001	25540000	0.414558
5	41140001	41240000	0.407459
5	37150001	37250000	0.400335
5	52890001	52990000	0.398474
5	60080001	60180000	0.3979
5	37140001	37240000	0.397849
5	37160001	37260000	0.397247
5	37190001	37290000	0.394432
5	36990001	37090000	0.394427
5	41790001	41890000	0.393354
5	41120001	41220000	0.39014
5	38490001	38590000	0.386638
5	41780001	41880000	0.386083
5	37130001	37230000	0.382592
5	41180001	41280000	0.382145
5	41130001	41230000	0.381853
5	40740001	40840000	0.380488
5	38480001	38580000	0.380449
5	41110001	41210000	0.378739
5	41210001	41310000	0.376063
5	52840001	52940000	0.375402
5	52880001	52980000	0.374702
5	52900001	53000000	0.374532
5	60070001	60170000	0.373788
5	42040001	42140000	0.373194
5	25430001	25530000	0.371271
5	38500001	38600000	0.369914
5	38450001	38550000	0.368499
5	52910001	53010000	0.368491
5	60940001	61040000	0.367899
5	370001	470000	0.367096
5	24420001	24520000	0.366143
5	24430001	24530000	0.366143
5	24440001	24540000	0.366143
5	24450001	24550000	0.366143
5	24460001	24560000	0.366143
5	41220001	41320000	0.364617
5	40750001	40850000	0.364333
5	40830001	40930000	0.364326
5	22620001	22720000	0.362095
5	40730001	40830000	0.36191
5	38460001	38560000	0.361197
5	40720001	40820000	0.360975
5	41800001	41900000	0.360494
5	40840001	40940000	0.360226
5	40760001	40860000	0.359339
5	52800001	52900000	0.359163
5	38470001	38570000	0.359108
5	52850001	52950000	0.35716
5	41230001	41330000	0.356499
5	41100001	41200000	0.356311
5	37200001	37300000	0.355981
5	37120001	37220000	0.355896
5	40770001	40870000	0.355509
5	52810001	52910000	0.354722
5	52870001	52970000	0.354458
5	40780001	40880000	0.353359
5	40810001	40910000	0.353354
5	42030001	42130000	0.353281
5	38440001	38540000	0.352706
5	52760001	52860000	0.352595
5	41770001	41870000	0.352234
5	40850001	40950000	0.351938
5	52820001	52920000	0.351846
5	40820001	40920000	0.35065
6	164590001	164690000	0.754582
6	161870001	161970000	0.55754
6	160950001	161050000	0.534166
6	163090001	163190000	0.527507
6	170510001	170610000	0.509068
6	170380001	170480000	0.497068
6	170090001	170190000	0.49389
6	160960001	161060000	0.49191
6	38630001	38730000	0.487036
6	170100001	170200000	0.480389
6	163080001	163180000	0.479327
6	170070001	170170000	0.477814
6	161860001	161960000	0.477631
6	170440001	170540000	0.477546
6	93780001	93880000	0.476777
6	97110001	97210000	0.476161
6	163070001	163170000	0.468853
6	170080001	170180000	0.468702
6	170390001	170490000	0.464603
6	170060001	170160000	0.462041
6	52550001	52650000	0.461292
6	13480001	13580000	0.460577
6	38770001	38870000	0.460282
6	170050001	170150000	0.45954
6	170450001	170550000	0.458863
6	170430001	170530000	0.457349
6	52530001	52630000	0.456648
6	160940001	161040000	0.45626
6	13490001	13590000	0.456177
6	13470001	13570000	0.455392
6	170120001	170220000	0.455235
6	170420001	170520000	0.454732
6	160970001	161070000	0.454553
6	162090001	162190000	0.453877
6	161850001	161950000	0.453508
6	52560001	52660000	0.453476
6	170110001	170210000	0.45228
6	106340001	106440000	0.448152
6	13520001	13620000	0.447264
6	13510001	13610000	0.446656
6	52520001	52620000	0.446128
6	161160001	161260000	0.446072
6	52540001	52640000	0.445538
6	170370001	170470000	0.445033
6	38760001	38860000	0.444826
6	170040001	170140000	0.444343
6	106330001	106430000	0.443631
6	106350001	106450000	0.443562
6	161150001	161250000	0.443182
6	170400001	170500000	0.441715
6	13460001	13560000	0.437963
6	38780001	38880000	0.436594
6	43180001	43280000	0.436378
6	106360001	106460000	0.432607
6	53840001	53940000	0.431854
6	13500001	13600000	0.430067
6	162080001	162180000	0.429704
6	164850001	164950000	0.426589
6	53830001	53930000	0.425415
6	163100001	163200000	0.421505
6	164890001	164990000	0.420521
6	161170001	161270000	0.420207
6	38750001	38850000	0.419387
6	52500001	52600000	0.419052
6	170520001	170620000	0.418771
6	170530001	170630000	0.418771
6	170540001	170640000	0.418771
6	162070001	162170000	0.418656
6	164880001	164980000	0.416975
6	13450001	13550000	0.416497
6	170550001	170650000	0.415986
6	170560001	170660000	0.415986
6	95080001	95180000	0.41594
6	169010001	169110000	0.41588
6	52570001	52670000	0.415094
6	52510001	52610000	0.41479
6	159320001	159420000	0.414362
6	170030001	170130000	0.413299
6	160930001	161030000	0.412182
6	31570001	31670000	0.411275
6	170410001	170510000	0.411143
6	38790001	38890000	0.410891
6	164870001	164970000	0.410016
6	162510001	162610000	0.409962
6	161140001	161240000	0.408315
6	170460001	170560000	0.407739
6	163060001	163160000	0.407108
6	53820001	53920000	0.404423
6	106320001	106420000	0.404019
6	164860001	164960000	0.400848
6	95070001	95170000	0.400164
6	170570001	170670000	0.399555
6	170020001	170120000	0.396805
6	162060001	162160000	0.396109
6	13530001	13630000	0.395832
6	28840001	28940000	0.395047
6	162500001	162600000	0.395015
6	164820001	164920000	0.394772
6	159310001	159410000	0.394764
6	170010001	170110000	0.393733
6	95090001	95190000	0.393688
6	53850001	53950000	0.393642
6	164830001	164930000	0.392925
6	95060001	95160000	0.39291
6	163110001	163210000	0.391355
6	163120001	163220000	0.391355
6	106370001	106470000	0.390534
6	53860001	53960000	0.390413
6	53870001	53970000	0.390413
6	53880001	53980000	0.390413
6	160840001	160940000	0.390124
6	159330001	159430000	0.38956
6	13440001	13540000	0.387575
6	103610001	103710000	0.387388
6	164840001	164940000	0.38692
6	95100001	95200000	0.386053
6	53810001	53910000	0.385681
6	53790001	53890000	0.385086
6	53800001	53900000	0.383541
6	169500001	169600000	0.382652
6	159300001	159400000	0.382489
6	159400001	159500000	0.38197
6	159340001	159440000	0.381755
6	164810001	164910000	0.380961
6	97100001	97200000	0.379852
6	159370001	159470000	0.379664
6	159390001	159490000	0.379452
6	169050001	169150000	0.378958
6	169060001	169160000	0.378958
6	54350001	54450000	0.37878
6	97120001	97220000	0.378219
6	38800001	38900000	0.377844
6	52580001	52680000	0.377775
6	162520001	162620000	0.377615
6	159290001	159390000	0.3774
6	160980001	161080000	0.376892
6	53940001	54040000	0.375443
6	52590001	52690000	0.375418
6	164900001	165000000	0.374969
6	53890001	53990000	0.374861
6	53900001	54000000	0.374861
6	162100001	162200000	0.373769
6	95050001	95150000	0.37366
6	162020001	162120000	0.372862
6	86900001	87000000	0.372316
6	162030001	162130000	0.372083
6	170000001	170100000	0.370969
6	159380001	159480000	0.37024
6	163130001	163230000	0.370194
6	161180001	161280000	0.369813
6	159280001	159380000	0.369178
6	154270001	154370000	0.369046
6	160890001	160990000	0.368953
6	170360001	170460000	0.368767
6	164760001	164860000	0.368454
6	162490001	162590000	0.367755
6	161190001	161290000	0.367646
6	159410001	159510000	0.366594
6	161720001	161820000	0.366553
6	162040001	162140000	0.366488
6	165040001	165140000	0.366338
6	154260001	154360000	0.366062
6	162010001	162110000	0.365833
6	160830001	160930000	0.365674
6	52490001	52590000	0.365519
6	169020001	169120000	0.365427
6	169030001	169130000	0.365427
6	53780001	53880000	0.365186
6	106310001	106410000	0.364657
6	162050001	162150000	0.364086
6	162460001	162560000	0.363743
6	169040001	169140000	0.363556
6	103620001	103720000	0.363499
6	159260001	159360000	0.363288
6	53910001	54010000	0.362806
6	169490001	169590000	0.362533
6	161200001	161300000	0.362529
6	164800001	164900000	0.362369
6	13540001	13640000	0.362291
6	160900001	161000000	0.361217
6	97090001	97190000	0.360886
6	169000001	169100000	0.360437
6	162470001	162570000	0.359278
6	55580001	55680000	0.358919
6	162480001	162580000	0.357997
6	161730001	161830000	0.357761
6	169480001	169580000	0.356937
6	38810001	38910000	0.356663
6	169070001	169170000	0.356203
6	159360001	159460000	0.35598
6	160820001	160920000	0.355075
6	106380001	106480000	0.354835
6	164770001	164870000	0.354706
6	160810001	160910000	0.35447
6	159250001	159350000	0.354195
6	106300001	106400000	0.354071
6	55600001	55700000	0.352714
6	55590001	55690000	0.352356
6	154250001	154350000	0.35229
6	53920001	54020000	0.35213
6	53930001	54030000	0.35213
6	164740001	164840000	0.351961
6	160910001	161010000	0.351714
6	160800001	160900000	0.351687
6	160790001	160890000	0.351416
6	52480001	52580000	0.351027
7	72810001	72910000	0.737116
7	72800001	72900000	0.698438
7	72820001	72920000	0.691988
7	72830001	72930000	0.683046
7	72840001	72940000	0.679068
7	72850001	72950000	0.675501
7	72860001	72960000	0.666523
7	72790001	72890000	0.664831
7	72870001	72970000	0.66165
7	72880001	72980000	0.643028
7	72780001	72880000	0.539532
7	64690001	64790000	0.529893
7	72890001	72990000	0.524686
7	72290001	72390000	0.500564
7	72280001	72380000	0.49602
7	72180001	72280000	0.472028
7	72170001	72270000	0.464199
7	72190001	72290000	0.464027
7	72200001	72300000	0.46386
7	72300001	72400000	0.458751
7	69640001	69740000	0.453628
7	72160001	72260000	0.445032
7	72210001	72310000	0.441542
7	72310001	72410000	0.44027
7	72230001	72330000	0.43945
7	61810001	61910000	0.435153
7	72220001	72320000	0.43281
7	72270001	72370000	0.430605
7	61820001	61920000	0.428325
7	114670001	114770000	0.42828
7	69620001	69720000	0.427768
7	69630001	69730000	0.427768
7	94400001	94500000	0.424699
7	114680001	114780000	0.421905
7	72150001	72250000	0.419126
7	94890001	94990000	0.418752
7	61850001	61950000	0.417805
7	72320001	72420000	0.417197
7	61830001	61930000	0.416858
7	61860001	61960000	0.416802
7	61800001	61900000	0.413092
7	114660001	114760000	0.411332
7	66060001	66160000	0.410799
7	61840001	61940000	0.410317
7	94950001	95050000	0.40949
7	63450001	63550000	0.408266
7	72260001	72360000	0.407819
7	94900001	95000000	0.404276
7	72240001	72340000	0.402572
7	94880001	94980000	0.40195
7	72770001	72870000	0.401922
7	94940001	95040000	0.399835
7	114690001	114790000	0.399683
7	73030001	73130000	0.39941
7	98130001	98230000	0.398474
7	72140001	72240000	0.398107
7	61870001	61970000	0.397054
7	94910001	95010000	0.396612
7	94410001	94510000	0.396166
7	72250001	72350000	0.39484
7	94960001	95060000	0.393087
7	72900001	73000000	0.389306
7	114710001	114810000	0.386361
7	94920001	95020000	0.385906
7	114650001	114750000	0.384391
7	94930001	95030000	0.383443
7	114640001	114740000	0.382227
7	54960001	55060000	0.377938
7	114700001	114800000	0.37765
7	94690001	94790000	0.377129
7	98120001	98220000	0.372428
7	114630001	114730000	0.371894
7	114610001	114710000	0.37078
7	94680001	94780000	0.370239
7	55010001	55110000	0.369706
7	114600001	114700000	0.369407
7	54980001	55080000	0.369368
7	56670001	56770000	0.368918
7	72760001	72860000	0.367862
7	94970001	95070000	0.365922
7	54990001	55090000	0.363903
7	94870001	94970000	0.36377
7	54970001	55070000	0.362155
7	61880001	61980000	0.362037
7	72330001	72430000	0.362034
7	72380001	72480000	0.361762
7	94670001	94770000	0.361619
7	73010001	73110000	0.361593
7	55000001	55100000	0.361382
7	114620001	114720000	0.361092
7	94700001	94800000	0.360935
7	94660001	94760000	0.360011
7	54930001	55030000	0.358781
7	72340001	72440000	0.358305
7	94710001	94810000	0.35725
7	53640001	53740000	0.356625
7	94830001	94930000	0.356316
7	94840001	94940000	0.35516
7	94420001	94520000	0.354843
7	54940001	55040000	0.354527
7	72750001	72850000	0.353688
7	56950001	57050000	0.352258
7	56940001	57040000	0.352089
7	94720001	94820000	0.351839
7	114940001	115040000	0.350803
8	69080001	69180000	0.564383
8	69070001	69170000	0.555774
8	69090001	69190000	0.547736
8	66080001	66180000	0.543251
8	69060001	69160000	0.538399
8	69100001	69200000	0.53838
8	69110001	69210000	0.524952
8	69120001	69220000	0.513814
8	69050001	69150000	0.505758
8	69140001	69240000	0.479387
8	69150001	69250000	0.478494
8	69160001	69260000	0.474658
8	69130001	69230000	0.465278
8	69040001	69140000	0.437589
8	69170001	69270000	0.411928
8	69030001	69130000	0.407746
8	67130001	67230000	0.364336
8	66070001	66170000	0.360748
8	61440001	61540000	0.353889
9	114380001	114480000	0.780907
9	114370001	114470000	0.750509
9	113680001	113780000	0.729539
9	113690001	113790000	0.716609
9	114360001	114460000	0.711572
9	114350001	114450000	0.695505
9	113670001	113770000	0.691817
9	113700001	113800000	0.685985
9	98890001	98990000	0.67313
9	98880001	98980000	0.671329
9	113710001	113810000	0.669908
9	114330001	114430000	0.668649
9	62830001	62930000	0.665123
9	113660001	113760000	0.660985
9	98870001	98970000	0.657632
9	98900001	99000000	0.657055
9	113650001	113750000	0.65388
9	114300001	114400000	0.650322
9	114310001	114410000	0.650322
9	114320001	114420000	0.650322
9	114340001	114440000	0.648274
9	98860001	98960000	0.64731
9	113410001	113510000	0.645559
9	113430001	113530000	0.640814
9	72230001	72330000	0.640024
9	113420001	113520000	0.639726
9	72220001	72320000	0.635738
9	72240001	72340000	0.633846
9	72250001	72350000	0.632647
9	72210001	72310000	0.630518
9	113640001	113740000	0.630451
9	113630001	113730000	0.62625
9	72200001	72300000	0.622756
9	72190001	72290000	0.619161
9	114290001	114390000	0.609172
9	113620001	113720000	0.604651
9	72180001	72280000	0.599457
9	72160001	72260000	0.59933
9	113720001	113820000	0.595235
9	72150001	72250000	0.593079
9	72140001	72240000	0.592771
9	72170001	72270000	0.592016
9	115100001	115200000	0.590615
9	98850001	98950000	0.590264
9	113440001	113540000	0.584635
9	113610001	113710000	0.580925
9	113400001	113500000	0.58011
9	115270001	115370000	0.577018
9	99670001	99770000	0.57231
9	113600001	113700000	0.571619
9	72130001	72230000	0.571614
9	99680001	99780000	0.57094
9	72080001	72180000	0.56498
9	72100001	72200000	0.56136
9	113590001	113690000	0.561054
9	72120001	72220000	0.559659
9	72090001	72190000	0.557403
9	71960001	72060000	0.556505
9	72070001	72170000	0.553793
9	115140001	115240000	0.553258
9	98910001	99010000	0.552799
9	72110001	72210000	0.552352
9	74810001	74910000	0.552007
9	114930001	115030000	0.550757
9	98840001	98940000	0.549081
9	113450001	113550000	0.546805
9	115150001	115250000	0.546213
9	115120001	115220000	0.545969
9	98820001	98920000	0.543666
9	113460001	113560000	0.543587
9	113470001	113570000	0.543587
9	98830001	98930000	0.542569
9	113560001	113660000	0.540905
9	70400001	70500000	0.536026
9	113490001	113590000	0.53545
9	113580001	113680000	0.535045
9	114920001	115020000	0.534879
9	71950001	72050000	0.534249
9	114410001	114510000	0.534213
9	113480001	113580000	0.533237
9	115280001	115380000	0.532008
9	98810001	98910000	0.527978
9	70390001	70490000	0.527132
9	113500001	113600000	0.525869
9	99700001	99800000	0.525369
9	75330001	75430000	0.524769
9	115130001	115230000	0.522799
9	99690001	99790000	0.521359
9	99600001	99700000	0.521123
9	99720001	99820000	0.52109
9	70410001	70510000	0.521028
9	99590001	99690000	0.520489
9	62810001	62910000	0.520014
9	71940001	72040000	0.517456
9	115110001	115210000	0.517158
9	70380001	70480000	0.515848
9	74800001	74900000	0.5156
9	100020001	100120000	0.515136
9	99660001	99760000	0.514501
9	75320001	75420000	0.514283
9	113570001	113670000	0.51409
9	115160001	115260000	0.514009
9	99640001	99740000	0.513751
9	72260001	72360000	0.513441
9	99710001	99810000	0.511029
9	74820001	74920000	0.510878
9	113750001	113850000	0.510545
9	99650001	99750000	0.509263
9	99730001	99830000	0.509198
9	55990001	56090000	0.508804
9	113730001	113830000	0.508661
9	74790001	74890000	0.508211
9	55980001	56080000	0.507385
9	70430001	70530000	0.507072
9	113740001	113840000	0.506956
9	99740001	99840000	0.506128
9	115300001	115400000	0.505415
9	99630001	99730000	0.504682
9	100030001	100130000	0.504599
9	99610001	99710000	0.504512
9	56000001	56100000	0.503691
9	113540001	113640000	0.503633
9	70420001	70520000	0.502991
9	113550001	113650000	0.501546
9	115290001	115390000	0.499988
9	74780001	74880000	0.498986
9	75340001	75440000	0.49881
9	70440001	70540000	0.498263
9	115310001	115410000	0.497606
9	73150001	73250000	0.497142
9	99620001	99720000	0.496465
9	100130001	100230000	0.495875
9	73160001	73260000	0.495258
9	71930001	72030000	0.495094
9	73140001	73240000	0.493437
9	115320001	115420000	0.492388
9	115260001	115360000	0.491696
9	62800001	62900000	0.490697
9	55970001	56070000	0.490084
9	70370001	70470000	0.489212
9	99750001	99850000	0.48918
9	72850001	72950000	0.488124
9	56010001	56110000	0.487397
9	72270001	72370000	0.486497
9	114420001	114520000	0.486454
9	95190001	95290000	0.486089
9	62790001	62890000	0.484812
9	71920001	72020000	0.484794
9	100040001	100140000	0.484709
9	72870001	72970000	0.484535
9	74770001	74870000	0.484409
9	71970001	72070000	0.484281
9	113510001	113610000	0.48404
9	72050001	72150000	0.483926
9	114470001	114570000	0.482792
9	72860001	72960000	0.482101
9	113520001	113620000	0.481453
9	75310001	75410000	0.481109
9	74830001	74930000	0.480061
9	98800001	98900000	0.480009
9	115250001	115350000	0.479826
9	72040001	72140000	0.479558
9	75350001	75450000	0.479532
9	72010001	72110000	0.47949
9	72020001	72120000	0.479457
9	97580001	97680000	0.479163
9	71990001	72090000	0.479046
9	71980001	72080000	0.478639
9	103080001	103180000	0.478457
9	75980001	76080000	0.478233
9	113530001	113630000	0.478051
9	72000001	72100000	0.47794
9	72030001	72130000	0.477937
9	114400001	114500000	0.476869
9	72830001	72930000	0.476845
9	70450001	70550000	0.476483
9	62780001	62880000	0.476388
9	97590001	97690000	0.475288
9	72060001	72160000	0.475133
9	71910001	72010000	0.474471
9	95170001	95270000	0.473149
9	72820001	72920000	0.472136
9	115430001	115530000	0.471821
9	72840001	72940000	0.47182
9	62660001	62760000	0.471429
9	114460001	114560000	0.471326
9	95160001	95260000	0.469959
9	62500001	62600000	0.469491
9	95200001	95300000	0.46929
9	56020001	56120000	0.46917
9	113390001	113490000	0.468621
9	97560001	97660000	0.4682
9	62520001	62620000	0.467165
9	75300001	75400000	0.467131
9	74760001	74860000	0.467069
9	69370001	69470000	0.466676
9	95180001	95280000	0.465532
9	97570001	97670000	0.465337
9	62820001	62920000	0.462796
9	62640001	62740000	0.462534
9	113380001	113480000	0.462051
9	115240001	115340000	0.462011
9	115440001	115540000	0.461404
9	114450001	114550000	0.45996
9	97610001	97710000	0.459861
9	75990001	76090000	0.459853
9	99580001	99680000	0.4585
9	115230001	115330000	0.457686
9	99560001	99660000	0.457466
9	62530001	62630000	0.45681
9	72810001	72910000	0.456102
9	62740001	62840000	0.455708
9	62510001	62610000	0.455264
9	51640001	51740000	0.455182
9	62620001	62720000	0.454832
9	98790001	98890000	0.454119
9	115210001	115310000	0.453418
9	74660001	74760000	0.453318
9	62720001	62820000	0.453296
9	100010001	100110000	0.452946
9	51650001	51750000	0.452308
9	95210001	95310000	0.451895
9	62750001	62850000	0.451889
9	62760001	62860000	0.451889
9	97550001	97650000	0.451869
9	100000001	100100000	0.4518
9	62730001	62830000	0.450656
9	62770001	62870000	0.45036
9	62650001	62750000	0.450013
9	76590001	76690000	0.44913
9	73130001	73230000	0.448942
9	62670001	62770000	0.448712
9	76640001	76740000	0.448552
9	97600001	97700000	0.448434
9	75360001	75460000	0.448308
9	72880001	72980000	0.448304
9	69360001	69460000	0.448195
9	114480001	114580000	0.447791
9	73390001	73490000	0.447158
9	113760001	113860000	0.446653
9	95150001	95250000	0.446475
9	115220001	115320000	0.445934
9	100060001	100160000	0.445653
9	62490001	62590000	0.44556
9	74750001	74850000	0.445551
9	95140001	95240000	0.445542
9	115190001	115290000	0.445183
9	97640001	97740000	0.445036
9	73170001	73270000	0.444475
9	74690001	74790000	0.444086
9	50070001	50170000	0.444058
9	115200001	115300000	0.443918
9	71900001	72000000	0.443543
9	73400001	73500000	0.44322
9	71590001	71690000	0.442888
9	74670001	74770000	0.442814
9	72800001	72900000	0.442799
9	62680001	62780000	0.442546
9	71580001	71680000	0.442452
9	69330001	69430000	0.442113
9	71880001	71980000	0.442031
9	71890001	71990000	0.441434
9	74630001	74730000	0.440946
9	56030001	56130000	0.440695
9	115180001	115280000	0.440631
9	74640001	74740000	0.439972
9	114590001	114690000	0.439543
9	73120001	73220000	0.438483
9	99990001	100090000	0.43845
9	114910001	115010000	0.43833
9	99760001	99860000	0.438311
9	62480001	62580000	0.438305
9	74680001	74780000	0.437947
9	72280001	72380000	0.437461
9	114440001	114540000	0.43681
9	76680001	76780000	0.4366
9	49000001	49100000	0.436298
9	74650001	74750000	0.436284
9	70460001	70560000	0.436264
9	73460001	73560000	0.436058
9	62610001	62710000	0.435969
9	94960001	95060000	0.435849
9	103090001	103190000	0.435578
9	103100001	103200000	0.435578
9	103110001	103210000	0.435578
9	103120001	103220000	0.435578
9	95920001	96020000	0.435448
9	69380001	69480000	0.435221
9	62710001	62810000	0.434458
9	97540001	97640000	0.434412
9	69320001	69420000	0.433846
9	56040001	56140000	0.433444
9	114530001	114630000	0.43337
9	116020001	116120000	0.432473
9	49010001	49110000	0.432397
9	72600001	72700000	0.432011
9	70360001	70460000	0.431805
9	62630001	62730000	0.431629
9	99550001	99650000	0.43101
9	69340001	69440000	0.430832
9	95130001	95230000	0.430224
9	114430001	114530000	0.429984
9	95630001	95730000	0.4293
9	115170001	115270000	0.429184
9	79440001	79540000	0.428922
9	95610001	95710000	0.42892
9	95620001	95720000	0.42892
9	69350001	69450000	0.42884
9	114520001	114620000	0.428673
9	73420001	73520000	0.427827
9	115420001	115520000	0.427627
9	62690001	62790000	0.427424
9	62700001	62800000	0.426541
9	76670001	76770000	0.425638
9	76660001	76760000	0.425402
9	115410001	115510000	0.424819
9	79450001	79550000	0.424382
9	98780001	98880000	0.424209
9	72590001	72690000	0.424194
9	115450001	115550000	0.423816
9	45970001	46070000	0.423493
9	62540001	62640000	0.422871
9	62570001	62670000	0.422233
9	69240001	69340000	0.421578
9	71600001	71700000	0.421426
9	97530001	97630000	0.421368
9	71610001	71710000	0.421244
9	70470001	70570000	0.421155
9	71570001	71670000	0.421088
9	74700001	74800000	0.420816
9	70480001	70580000	0.419723
9	100050001	100150000	0.419506
9	74000001	74100000	0.419225
9	69310001	69410000	0.419218
9	44540001	44640000	0.418941
9	55580001	55680000	0.418742
9	44550001	44650000	0.418376
9	93980001	94080000	0.418118
9	58230001	58330000	0.417827
9	43220001	43320000	0.417347
9	114540001	114640000	0.417324
9	62470001	62570000	0.417157
9	116000001	116100000	0.416176
9	69250001	69350000	0.415934
9	79430001	79530000	0.415833
9	92440001	92540000	0.41578
9	76470001	76570000	0.415575
9	102350001	102450000	0.415354
9	69390001	69490000	0.415244
9	62550001	62650000	0.415081
9	115460001	115560000	0.414572
9	99770001	99870000	0.413742
9	58240001	58340000	0.413532
9	76480001	76580000	0.412919
9	93380001	93480000	0.412666
9	55590001	55690000	0.412631
9	99570001	99670000	0.412563
9	114950001	115050000	0.411954
9	92420001	92520000	0.411902
9	97620001	97720000	0.411865
9	76460001	76560000	0.411458
9	114900001	115000000	0.411376
9	115470001	115570000	0.411074
9	73990001	74090000	0.410614
9	69260001	69360000	0.410514
9	97520001	97620000	0.410002
9	92430001	92530000	0.409792
9	44520001	44620000	0.409653
9	95600001	95700000	0.409616
9	116010001	116110000	0.40939
9	70490001	70590000	0.409356
9	69290001	69390000	0.409282
9	74180001	74280000	0.409184
9	43230001	43330000	0.409179
9	113360001	113460000	0.408499
9	113370001	113470000	0.408499
9	114600001	114700000	0.408403
9	74190001	74290000	0.40752
9	113350001	113450000	0.407499
9	62560001	62660000	0.407442
9	44530001	44630000	0.407355
9	72290001	72390000	0.407081
9	115330001	115430000	0.406852
9	73430001	73530000	0.406815
9	98250001	98350000	0.406633
9	115990001	116090000	0.406578
9	95580001	95680000	0.405591
9	95590001	95690000	0.405591
9	92380001	92480000	0.405573
9	62590001	62690000	0.405331
9	62600001	62700000	0.405331
9	75370001	75470000	0.405073
9	43210001	43310000	0.405
9	73410001	73510000	0.404762
9	93990001	94090000	0.404735
9	77950001	78050000	0.404365
9	73450001	73550000	0.404195
9	116030001	116130000	0.403773
9	98770001	98870000	0.40348
9	74840001	74940000	0.403284
9	51660001	51760000	0.403015
9	117890001	117990000	0.402894
9	49020001	49120000	0.402806
9	114510001	114610000	0.402701
9	68340001	68440000	0.402404
9	55570001	55670000	0.402165
9	74740001	74840000	0.401757
9	76690001	76790000	0.401635
9	58250001	58350000	0.401634
9	98730001	98830000	0.401504
9	95220001	95320000	0.40142
9	53390001	53490000	0.401201
9	62450001	62550000	0.401173
9	45980001	46080000	0.400821
9	72790001	72890000	0.400659
9	98740001	98840000	0.400582
9	63680001	63780000	0.400555
9	114550001	114650000	0.400103
9	74170001	74270000	0.399869
9	76510001	76610000	0.399824
9	74200001	74300000	0.399823
9	72890001	72990000	0.39979
9	76440001	76540000	0.399535
9	103040001	103140000	0.398922
9	115090001	115190000	0.398574
9	48990001	49090000	0.398466
9	92400001	92500000	0.398236
9	99980001	100080000	0.398209
9	58220001	58320000	0.39816
9	115400001	115500000	0.398088
9	93970001	94070000	0.397548
9	98260001	98360000	0.397254
9	93370001	93470000	0.39684
9	98640001	98740000	0.396758
9	101640001	101740000	0.396286
9	60420001	60520000	0.39621
9	98280001	98380000	0.396189
9	87840001	87940000	0.39616
9	115480001	115580000	0.396155
9	94010001	94110000	0.395793
9	94000001	94100000	0.395791
9	76450001	76550000	0.395761
9	73110001	73210000	0.395653
9	44380001	44480000	0.394967
9	92410001	92510000	0.394835
9	92390001	92490000	0.394781
9	73190001	73290000	0.394715
9	92370001	92470000	0.394147
9	74160001	74260000	0.394018
9	98290001	98390000	0.393855
9	73440001	73540000	0.39369
9	44260001	44360000	0.393445
9	71560001	71660000	0.393292
9	69280001	69380000	0.393167
9	114560001	114660000	0.393067
9	59850001	59950000	0.392999
9	48980001	49080000	0.392666
9	72300001	72400000	0.392279
9	114500001	114600000	0.392236
9	55560001	55660000	0.392222
9	74620001	74720000	0.39196
9	98760001	98860000	0.391833
9	103050001	103150000	0.391414
9	114580001	114680000	0.391339
9	113340001	113440000	0.391304
9	95120001	95220000	0.39128
9	94360001	94460000	0.391179
9	73100001	73200000	0.391151
9	76500001	76600000	0.391101
9	115390001	115490000	0.391093
9	44120001	44220000	0.390691
9	94340001	94440000	0.390572
9	62460001	62560000	0.389862
9	98270001	98370000	0.389222
9	62440001	62540000	0.389205
9	52080001	52180000	0.38914
9	59820001	59920000	0.388692
9	62580001	62680000	0.388663
9	114570001	114670000	0.388459
9	69270001	69370000	0.388335
9	44510001	44610000	0.388072
9	45620001	45720000	0.387766
9	95660001	95760000	0.387391
9	53380001	53480000	0.38723
9	76520001	76620000	0.387219
9	110001	210000	0.387047
9	44560001	44660000	0.386853
9	94050001	94150000	0.386359
9	79420001	79520000	0.386006
9	120001	220000	0.385651
9	44270001	44370000	0.385639
9	76490001	76590000	0.385578
9	114960001	115060000	0.385401
9	59830001	59930000	0.385384
9	75380001	75480000	0.385295
9	60410001	60510000	0.384625
9	100001	200000	0.384568
9	58260001	58360000	0.384556
9	98750001	98850000	0.38447
9	52070001	52170000	0.383596
9	59860001	59960000	0.383561
9	95650001	95750000	0.383475
9	44370001	44470000	0.383249
9	114760001	114860000	0.383226
9	97630001	97730000	0.383119
9	95570001	95670000	0.383097
9	60430001	60530000	0.382783
9	98300001	98400000	0.382431
9	94350001	94450000	0.382348
9	72310001	72410000	0.381766
9	53370001	53470000	0.381744
9	58270001	58370000	0.381662
9	63670001	63770000	0.381304
9	170001	270000	0.381131
9	73980001	74080000	0.381052
9	45640001	45740000	0.380474
9	76700001	76800000	0.380365
9	112900001	113000000	0.380158
9	74950001	75050000	0.380036
9	88980001	89080000	0.380013
9	160001	260000	0.379795
9	60400001	60500000	0.379598
9	98340001	98440000	0.378968
9	102360001	102460000	0.378946
9	44130001	44230000	0.378772
9	72580001	72680000	0.377896
9	96600001	96700000	0.37789
9	48970001	49070000	0.37779
9	68350001	68450000	0.377382
9	98320001	98420000	0.377142
9	94040001	94140000	0.37694
9	93960001	94060000	0.376741
9	73180001	73280000	0.376401
9	59840001	59940000	0.376277
9	88970001	89070000	0.375904
9	96610001	96710000	0.375851
9	98360001	98460000	0.375841
9	74010001	74110000	0.375759
9	69230001	69330000	0.375742
9	94060001	94160000	0.37545
9	114490001	114590000	0.3754
9	69400001	69500000	0.375156
9	99970001	100070000	0.374711
9	104640001	104740000	0.374374
9	44570001	44670000	0.374057
9	97510001	97610000	0.37402
9	58210001	58310000	0.373614
9	98500001	98600000	0.373374
9	77940001	78040000	0.373234
9	68360001	68460000	0.373211
9	112890001	112990000	0.373041
9	100480001	100580000	0.372927
9	74150001	74250000	0.372634
9	59870001	59970000	0.37256
9	68380001	68480000	0.372167
9	74960001	75060000	0.371775
9	101650001	101750000	0.371734
9	116470001	116570000	0.371689
9	95640001	95740000	0.371538
9	63770001	63870000	0.371358
9	53360001	53460000	0.371345
9	130001	230000	0.371227
9	97500001	97600000	0.371218
9	114610001	114710000	0.37115
9	52060001	52160000	0.370964
9	92360001	92460000	0.370654
9	112910001	113010000	0.370372
9	116460001	116560000	0.370266
9	70500001	70600000	0.370248
9	76710001	76810000	0.369918
9	53350001	53450000	0.36981
9	73200001	73300000	0.369721
9	69300001	69400000	0.369468
9	94330001	94430000	0.369447
9	73090001	73190000	0.369315
9	74720001	74820000	0.369293
9	68370001	68470000	0.369163
9	56050001	56150000	0.369128
9	88990001	89090000	0.368812
9	76280001	76380000	0.368392
9	94030001	94130000	0.36813
9	95930001	96030000	0.368118
9	72570001	72670000	0.368015
9	53340001	53440000	0.367873
9	73210001	73310000	0.367852
9	56990001	57090000	0.367553
9	95910001	96010000	0.367541
9	44250001	44350000	0.367439
9	72780001	72880000	0.36739
9	94070001	94170000	0.367324
9	62160001	62260000	0.367007
9	98630001	98730000	0.366998
9	94370001	94470000	0.366891
9	88860001	88960000	0.366838
9	62430001	62530000	0.366378
9	114970001	115070000	0.366307
9	59810001	59910000	0.366114
9	112880001	112980000	0.365849
9	55550001	55650000	0.36577
9	92450001	92550000	0.365449
9	74710001	74810000	0.36543
9	98310001	98410000	0.365361
9	74970001	75070000	0.365317
9	115980001	116080000	0.365307
9	115970001	116070000	0.365108
9	71550001	71650000	0.364868
9	99780001	99880000	0.364814
9	100120001	100220000	0.364554
9	94380001	94480000	0.364335
9	92350001	92450000	0.364229
9	76650001	76750000	0.363799
9	44110001	44210000	0.363564
9	71870001	71970000	0.363543
9	44280001	44380000	0.363527
9	51630001	51730000	0.363438
9	150001	250000	0.363374
9	100490001	100590000	0.363373
9	45660001	45760000	0.363269
9	98240001	98340000	0.363258
9	63780001	63880000	0.363098
9	94020001	94120000	0.363026
9	75610001	75710000	0.362876
9	76800001	76900000	0.3626
9	98230001	98330000	0.362511
9	73780001	73880000	0.362239
9	76250001	76350000	0.362219
9	68390001	68490000	0.362172
9	73770001	73870000	0.36214
9	98490001	98590000	0.36208
9	76720001	76820000	0.361628
9	100470001	100570000	0.361604
9	103030001	103130000	0.361359
9	114770001	114870000	0.361179
9	62170001	62270000	0.360951
9	55960001	56060000	0.360808
9	76270001	76370000	0.360475
9	48960001	49060000	0.360307
9	100460001	100560000	0.360299
9	98720001	98820000	0.360069
9	92340001	92440000	0.360056
9	118030001	118130000	0.360011
9	119200001	119300000	0.359557
9	68320001	68420000	0.359459
9	45940001	46040000	0.35933
9	73970001	74070000	0.359327
9	71410001	71510000	0.359171
9	52090001	52190000	0.358925
9	76260001	76360000	0.358564
9	72740001	72840000	0.358465
9	104620001	104720000	0.358437
9	180001	280000	0.358241
9	98330001	98430000	0.358239
9	94320001	94420000	0.3581
9	98370001	98470000	0.357969
9	114940001	115040000	0.357946
9	45630001	45730000	0.357921
9	111480001	111580000	0.357852
9	63690001	63790000	0.357764
9	63760001	63860000	0.357742
9	104630001	104730000	0.357537
9	69220001	69320000	0.357481
9	76240001	76340000	0.356941
9	45930001	46030000	0.356871
9	114980001	115080000	0.356568
9	115950001	116050000	0.356207
9	140001	240000	0.356097
9	76530001	76630000	0.355814
9	88910001	89010000	0.355714
9	105060001	105160000	0.355669
9	58200001	58300000	0.355538
9	116040001	116140000	0.355329
9	76430001	76530000	0.355292
9	76290001	76390000	0.355128
9	54620001	54720000	0.355105
9	62150001	62250000	0.355078
9	103130001	103230000	0.354928
9	95230001	95330000	0.354669
9	58280001	58380000	0.354651
9	71420001	71520000	0.354605
9	99400001	99500000	0.354357
9	75390001	75490000	0.354257
9	60390001	60490000	0.354253
9	44590001	44690000	0.354153
9	117900001	118000000	0.354121
9	100450001	100550000	0.354107
9	115550001	115650000	0.354053
9	97650001	97750000	0.353722
9	98480001	98580000	0.353648
9	102660001	102760000	0.353478
9	77930001	78030000	0.35347
9	56980001	57080000	0.35338
9	63650001	63750000	0.353347
9	58300001	58400000	0.353289
9	72720001	72820000	0.353082
9	72320001	72420000	0.352995
9	63750001	63850000	0.352926
9	62180001	62280000	0.35267
9	44140001	44240000	0.352588
9	73950001	74050000	0.352276
9	98650001	98750000	0.352232
9	53330001	53430000	0.352153
9	95320001	95420000	0.352086
9	72730001	72830000	0.352055
9	115490001	115590000	0.352019
9	49030001	49130000	0.351892
9	61380001	61480000	0.351565
9	55600001	55700000	0.351536
9	74730001	74830000	0.351529
9	72900001	73000000	0.351436
9	72530001	72630000	0.351254
9	115960001	116060000	0.351051
9	43200001	43300000	0.350955
9	43240001	43340000	0.350905
10	18870001	18970000	0.588163
10	18880001	18980000	0.588163
10	24120001	24220000	0.536229
10	18890001	18990000	0.492715
10	18900001	19000000	0.492715
10	17340001	17440000	0.485692
10	24110001	24210000	0.46709
10	68010001	68110000	0.457545
10	18940001	19040000	0.44081
10	24100001	24200000	0.429009
10	68020001	68120000	0.426229
10	68000001	68100000	0.421722
10	18860001	18960000	0.419872
10	17330001	17430000	0.418004
10	24090001	24190000	0.404686
10	21880001	21980000	0.396429
10	67860001	67960000	0.395258
10	67850001	67950000	0.39464
10	17350001	17450000	0.393206
10	24080001	24180000	0.392073
10	68030001	68130000	0.389693
10	21870001	21970000	0.388679
10	21860001	21960000	0.384614
10	21850001	21950000	0.383061
10	31030001	31130000	0.382362
10	24070001	24170000	0.382121
10	67840001	67940000	0.377726
10	31020001	31120000	0.37725
10	31040001	31140000	0.371404
10	30980001	31080000	0.370994
10	67870001	67970000	0.370768
10	67990001	68090000	0.370618
10	30990001	31090000	0.367493
10	67830001	67930000	0.366979
10	31000001	31100000	0.366948
10	18910001	19010000	0.366111
10	18920001	19020000	0.366111
10	18930001	19030000	0.366111
10	31010001	31110000	0.361734
10	20210001	20310000	0.358896
10	20360001	20460000	0.35828
10	69200001	69300000	0.358231
10	24060001	24160000	0.35803
10	23740001	23840000	0.357416
10	23730001	23830000	0.356322
10	21840001	21940000	0.353607
11	35260001	35360000	0.510795
11	79110001	79210000	0.494897
11	35250001	35350000	0.492555
11	17230001	17330000	0.491028
11	17220001	17320000	0.48046
11	78530001	78630000	0.478139
11	78520001	78620000	0.474582
11	35230001	35330000	0.469935
11	35240001	35340000	0.463272
11	78510001	78610000	0.455839
11	35270001	35370000	0.445221
11	15920001	16020000	0.432533
11	78500001	78600000	0.430578
11	78340001	78440000	0.430313
11	78540001	78640000	0.427455
11	15910001	16010000	0.423104
11	17200001	17300000	0.420529
11	55710001	55810000	0.41825
11	36900001	37000000	0.416369
11	36890001	36990000	0.415034
11	36910001	37010000	0.410245
11	17240001	17340000	0.407576
11	36840001	36940000	0.406917
11	36880001	36980000	0.406159
11	36870001	36970000	0.403183
11	36850001	36950000	0.402399
11	36860001	36960000	0.402081
11	17140001	17240000	0.402074
11	17150001	17250000	0.399541
11	17160001	17260000	0.399541
11	35280001	35380000	0.398808
11	35290001	35390000	0.39846
11	17270001	17370000	0.392444
11	36830001	36930000	0.392428
11	17250001	17350000	0.391754
11	78490001	78590000	0.38891
11	860001	960000	0.387722
11	33310001	33410000	0.386811
11	35220001	35320000	0.38579
11	33300001	33400000	0.384257
11	17260001	17360000	0.383574
11	15930001	16030000	0.382006
11	33320001	33420000	0.381422
11	35210001	35310000	0.380551
11	850001	950000	0.379358
11	870001	970000	0.379135
11	33910001	34010000	0.376733
11	78480001	78580000	0.375121
11	17290001	17390000	0.373981
11	17280001	17380000	0.373643
11	17300001	17400000	0.372688
11	78550001	78650000	0.371295
11	15900001	16000000	0.370295
11	33290001	33390000	0.369863
11	78460001	78560000	0.369216
11	78560001	78660000	0.368746
11	78450001	78550000	0.367955
11	78470001	78570000	0.367671
11	33330001	33430000	0.367231
11	36820001	36920000	0.365612
11	35300001	35400000	0.36342
11	33340001	33440000	0.363007
11	33360001	33460000	0.363003
11	37270001	37370000	0.36171
11	78700001	78800000	0.361578
11	17190001	17290000	0.360038
11	15890001	15990000	0.35859
11	33350001	33450000	0.358489
11	17210001	17310000	0.357342
11	37260001	37360000	0.356912
11	29180001	29280000	0.356675
11	33900001	34000000	0.354652
11	78710001	78810000	0.353324
11	880001	980000	0.353188
11	36920001	37020000	0.35306
11	17170001	17270000	0.352838
11	35200001	35300000	0.352732
11	840001	940000	0.351398
11	29190001	29290000	0.351281
12	37860001	37960000	0.372279
13	134770001	134870000	0.584427
13	71150001	71250000	0.559189
13	206930001	207030000	0.516251
13	133530001	133630000	0.494421
13	35020001	35120000	0.49206
13	35040001	35140000	0.487725
13	35030001	35130000	0.482818
13	39310001	39410000	0.476733
13	173230001	173330000	0.476153
13	39320001	39420000	0.474791
13	35050001	35150000	0.470785
13	35010001	35110000	0.468684
13	35070001	35170000	0.467111
13	39330001	39430000	0.465705
13	35060001	35160000	0.457206
13	206800001	206900000	0.45398
13	203850001	203950000	0.451335
13	39340001	39440000	0.450968
13	203880001	203980000	0.446001
13	203860001	203960000	0.443854
13	203900001	204000000	0.442252
13	35000001	35100000	0.441679
13	203870001	203970000	0.441534
13	188890001	188990000	0.44002
13	39350001	39450000	0.437984
13	203910001	204010000	0.437377
13	203890001	203990000	0.437326
13	188090001	188190000	0.437236
13	188880001	188980000	0.435968
13	70800001	70900000	0.435323
13	39300001	39400000	0.433975
13	35080001	35180000	0.432126
13	126060001	126160000	0.429419
13	188080001	188180000	0.429304
13	188900001	189000000	0.428908
13	203840001	203940000	0.425775
13	188910001	189010000	0.42424
13	133260001	133360000	0.423784
13	126070001	126170000	0.422618
13	206750001	206850000	0.421977
13	101760001	101860000	0.421455
13	126080001	126180000	0.41916
13	203920001	204020000	0.41679
13	203930001	204030000	0.41517
13	188070001	188170000	0.410436
13	133250001	133350000	0.410129
13	102930001	103030000	0.407115
13	143310001	143410000	0.406905
13	101590001	101690000	0.406285
13	143320001	143420000	0.404897
13	203940001	204040000	0.404849
13	102920001	103020000	0.404817
13	126050001	126150000	0.404454
13	101600001	101700000	0.404126
13	102940001	103040000	0.404074
13	101580001	101680000	0.402713
13	126090001	126190000	0.401931
13	70790001	70890000	0.401396
13	101630001	101730000	0.400346
13	188060001	188160000	0.398064
13	94970001	95070000	0.397038
13	112070001	112170000	0.396708
13	126100001	126200000	0.394938
13	102950001	103050000	0.394545
13	102910001	103010000	0.393828
13	143360001	143460000	0.393678
13	34990001	35090000	0.393376
13	125360001	125460000	0.392413
13	143330001	143430000	0.392036
13	112050001	112150000	0.390396
13	101620001	101720000	0.389228
13	133270001	133370000	0.388975
13	138630001	138730000	0.388909
13	143340001	143440000	0.3888
13	112080001	112180000	0.388759
13	101640001	101740000	0.388565
13	90610001	90710000	0.387586
13	133280001	133380000	0.387555
13	101610001	101710000	0.387276
13	173220001	173320000	0.386348
13	125670001	125770000	0.386112
13	125390001	125490000	0.385844
13	125380001	125480000	0.385728
13	139850001	139950000	0.385177
13	125370001	125470000	0.384726
13	112060001	112160000	0.384639
13	203830001	203930000	0.384578
13	125680001	125780000	0.383
13	102890001	102990000	0.382369
13	90600001	90700000	0.382282
13	133240001	133340000	0.382208
13	99820001	99920000	0.381576
13	99830001	99930000	0.381473
13	112040001	112140000	0.381445
13	99890001	99990000	0.380872
13	94960001	95060000	0.37967
13	204020001	204120000	0.379629
13	125660001	125760000	0.379553
13	39290001	39390000	0.379109
13	32240001	32340000	0.378691
13	102900001	103000000	0.378581
13	143350001	143450000	0.378486
13	138640001	138740000	0.378396
13	101570001	101670000	0.376994
13	126040001	126140000	0.376408
13	125650001	125750000	0.376218
13	125350001	125450000	0.375338
13	75310001	75410000	0.374333
[truncated: 247 more rows]
