# Supplementary material for: Assessing Population Structure and Signatures of Selection in Wanbei Pigs Using Whole Genome Resequencing Data
Source: Animals (Basel). 2022 Dec 20;13(1):13. doi: 10.3390/ani13010013 (PMC9817800; doi:10.3390/ani13010013)
Supplement: Supplementary file 1 [file animals-13-00013-s001.zip › Supplementary tables/Table S5.xlsx]

## Sheet: Sheet1
chr	start	end	θπ ratio
1	272910001	273010000	3.90091
1	172560001	172660000	3.35528
1	169960001	170060000	3.25226
1	172570001	172670000	3.2294
1	172580001	172680000	3.14485
1	172590001	172690000	3.11086
1	172600001	172700000	3.10641
1	272900001	273000000	3.04761
1	172610001	172710000	3.04053
1	169950001	170050000	3.00914
1	172620001	172720000	2.92683
1	180890001	180990000	2.84478
1	169940001	170040000	2.8396
1	169970001	170070000	2.7753
1	118200001	118300000	2.7702
1	189710001	189810000	2.68654
1	189720001	189820000	2.68654
1	189730001	189830000	2.68654
1	189740001	189840000	2.68654
1	189750001	189850000	2.68654
1	172630001	172730000	2.67623
1	172550001	172650000	2.65854
1	172640001	172740000	2.59011
1	118220001	118320000	2.55749
1	180900001	181000000	2.55497
1	169930001	170030000	2.55152
1	21140001	21240000	2.54093
1	21150001	21250000	2.54087
1	169980001	170080000	2.53683
1	169990001	170090000	2.5333
1	118210001	118310000	2.52753
1	118230001	118330000	2.52385
1	170000001	170100000	2.51449
1	170010001	170110000	2.47734
1	21130001	21230000	2.47331
1	175350001	175450000	2.45721
1	175360001	175460000	2.45071
1	216690001	216790000	2.43345
1	180880001	180980000	2.42961
1	118190001	118290000	2.41858
1	216700001	216800000	2.41112
1	175370001	175470000	2.41075
1	21120001	21220000	2.40372
1	180100001	180200000	2.38302
1	118240001	118340000	2.37459
1	216680001	216780000	2.36149
1	175380001	175480000	2.35989
1	169920001	170020000	2.35907
1	89680001	89780000	2.35826
1	227000001	227100000	2.34977
1	175340001	175440000	2.34773
1	21350001	21450000	2.34375
1	89670001	89770000	2.33997
1	121060001	121160000	2.309
1	189770001	189870000	2.30726
1	180090001	180190000	2.30712
1	21160001	21260000	2.30624
1	175390001	175490000	2.29885
1	21360001	21460000	2.26704
1	201860001	201960000	2.26421
1	175330001	175430000	2.25223
1	21380001	21480000	2.2487
1	121070001	121170000	2.24774
1	169770001	169870000	2.23401
1	21340001	21440000	2.23208
1	181160001	181260000	2.22947
1	169780001	169880000	2.22906
1	201870001	201970000	2.22351
1	175400001	175500000	2.22245
1	180080001	180180000	2.22211
1	180910001	181010000	2.22108
1	21390001	21490000	2.21524
1	21370001	21470000	2.2129
1	216670001	216770000	2.21221
1	180070001	180170000	2.20614
1	21400001	21500000	2.20419
1	118250001	118350000	2.2026
1	193840001	193940000	2.18777
1	189780001	189880000	2.1859
1	181150001	181250000	2.17976
1	21440001	21540000	2.17779
1	21430001	21530000	2.17606
1	163430001	163530000	2.17416
1	121050001	121150000	2.16345
1	89690001	89790000	2.1604
1	175410001	175510000	2.15975
1	21300001	21400000	2.15962
1	175320001	175420000	2.1585
1	216710001	216810000	2.14993
1	57420001	57520000	2.14917
1	120710001	120810000	2.14354
1	201840001	201940000	2.14158
1	20240001	20340000	2.14062
1	172650001	172750000	2.13782
1	21180001	21280000	2.1377
1	21320001	21420000	2.13641
1	177290001	177390000	2.12627
1	21330001	21430000	2.12614
1	201830001	201930000	2.11956
1	20250001	20350000	2.11693
1	181170001	181270000	2.11647
1	21170001	21270000	2.11585
1	226990001	227090000	2.11394
1	193850001	193950000	2.10902
1	89660001	89760000	2.10671
1	193860001	193960000	2.10421
1	21190001	21290000	2.10296
1	121080001	121180000	2.09192
1	21290001	21390000	2.0912
1	57410001	57510000	2.09032
1	180170001	180270000	2.08993
1	227010001	227110000	2.08931
1	180160001	180260000	2.08568
1	21200001	21300000	2.08107
1	21210001	21310000	2.08107
1	180130001	180230000	2.08094
1	216660001	216760000	2.08076
1	163420001	163520000	2.08026
1	201850001	201950000	2.07994
1	16200001	16300000	2.07934
1	21310001	21410000	2.07578
1	189760001	189860000	2.07314
1	175310001	175410000	2.07195
1	201880001	201980000	2.06732
1	160340001	160440000	2.06376
1	118260001	118360000	2.05957
1	189790001	189890000	2.04669
1	118180001	118280000	2.0419
1	18540001	18640000	2.04052
1	196300001	196400000	2.03735
1	181140001	181240000	2.03645
1	196320001	196420000	2.0345
1	126850001	126950000	2.03369
1	201890001	201990000	2.03007
1	196350001	196450000	2.02659
1	189800001	189900000	2.02277
1	196330001	196430000	2.02215
1	126900001	127000000	2.02212
1	21450001	21550000	2.02206
1	18500001	18600000	2.02173
1	163440001	163540000	2.02043
1	170020001	170120000	2.01977
1	196310001	196410000	2.01892
1	89650001	89750000	2.01886
1	177300001	177400000	2.01707
1	21420001	21520000	2.01641
1	201710001	201810000	2.01535
1	180180001	180280000	2.01328
1	181530001	181630000	2.00715
1	227980001	228080000	2.00561
1	18530001	18630000	2.00526
1	193870001	193970000	2.00519
1	21220001	21320000	2.00493
1	171460001	171560000	2.00363
1	180060001	180160000	2.00245
1	196360001	196460000	2.00098
1	21460001	21560000	1.99989
1	180870001	180970000	1.99956
1	18510001	18610000	1.99943
1	180150001	180250000	1.99739
1	160330001	160430000	1.99578
1	21470001	21570000	1.99566
1	21230001	21330000	1.99395
1	21490001	21590000	1.99285
1	18550001	18650000	1.99171
1	180190001	180290000	1.98925
1	180140001	180240000	1.98679
1	196370001	196470000	1.98501
1	201820001	201920000	1.98295
1	171470001	171570000	1.98118
1	126880001	126980000	1.98113
1	126890001	126990000	1.98113
1	20230001	20330000	1.97866
1	196340001	196440000	1.97763
1	265390001	265490000	1.97602
1	21270001	21370000	1.97486
1	265190001	265290000	1.97431
1	175300001	175400000	1.9728
1	196290001	196390000	1.97219
1	21480001	21580000	1.97014
1	215260001	215360000	1.96915
1	21280001	21380000	1.96894
1	171450001	171550000	1.96871
1	21410001	21510000	1.96793
1	234080001	234180000	1.96404
1	181520001	181620000	1.96344
1	272880001	272980000	1.96235
1	272890001	272990000	1.96235
1	171490001	171590000	1.96094
1	126870001	126970000	1.95687
1	126860001	126960000	1.95663
1	171260001	171360000	1.9563
1	171270001	171370000	1.95592
1	171480001	171580000	1.95504
1	216650001	216750000	1.95335
1	171510001	171610000	1.95074
1	171520001	171620000	1.95074
1	249320001	249420000	1.94672
1	201810001	201910000	1.94595
1	18520001	18620000	1.94465
1	181190001	181290000	1.94416
2	62980001	63080000	3.73028
2	62990001	63090000	3.73028
2	63000001	63100000	3.73028
2	63010001	63110000	3.73028
2	63020001	63120000	3.73028
2	63030001	63130000	3.73028
2	63040001	63140000	3.73028
2	63050001	63150000	3.73028
2	63910001	64010000	3.71799
2	63940001	64040000	3.69343
2	63900001	64000000	3.68878
2	63890001	63990000	3.67997
2	63920001	64020000	3.67344
2	63930001	64030000	3.63872
2	63960001	64060000	3.55402
2	63950001	64050000	3.52784
2	62480001	62580000	3.40241
2	62490001	62590000	3.38207
2	63880001	63980000	3.36592
2	62470001	62570000	3.19885
2	62460001	62560000	3.17287
2	63970001	64070000	3.1648
2	62440001	62540000	3.16304
2	62450001	62550000	3.15013
2	63980001	64080000	3.13515
2	62420001	62520000	3.12917
2	62500001	62600000	3.11943
2	62430001	62530000	3.11477
2	62410001	62510000	3.06179
2	62400001	62500000	2.87616
2	62510001	62610000	2.81845
2	62520001	62620000	2.77459
2	70330001	70430000	2.69792
2	70360001	70460000	2.67131
2	70370001	70470000	2.65056
2	62530001	62630000	2.64323
2	70380001	70480000	2.6397
2	70390001	70490000	2.63459
2	70340001	70440000	2.62743
2	63990001	64090000	2.61699
2	62540001	62640000	2.58876
2	70350001	70450000	2.58657
2	62560001	62660000	2.58599
2	70400001	70500000	2.58478
2	62570001	62670000	2.57329
2	62390001	62490000	2.5682
2	62550001	62650000	2.56203
2	70420001	70520000	2.52798
2	70410001	70510000	2.51709
2	70320001	70420000	2.49776
2	69400001	69500000	2.47653
2	69410001	69510000	2.47077
2	70180001	70280000	2.46397
2	69420001	69520000	2.45655
2	70190001	70290000	2.45397
2	62580001	62680000	2.44396
2	70310001	70410000	2.4424
2	69390001	69490000	2.43293
2	56170001	56270000	2.42048
2	69500001	69600000	2.41994
2	69430001	69530000	2.41085
2	69510001	69610000	2.40072
2	69490001	69590000	2.39169
2	69480001	69580000	2.38262
2	69470001	69570000	2.37897
2	63870001	63970000	2.3627
2	62380001	62480000	2.36025
2	69450001	69550000	2.35748
2	69460001	69560000	2.34465
2	70440001	70540000	2.33804
2	69440001	69540000	2.32268
2	66920001	67020000	2.32156
2	86330001	86430000	2.31427
2	70430001	70530000	2.31405
2	70170001	70270000	2.30861
2	66700001	66800000	2.30419
2	69380001	69480000	2.29974
2	62370001	62470000	2.28969
2	69520001	69620000	2.2704
2	69540001	69640000	2.26832
2	66690001	66790000	2.26738
2	69370001	69470000	2.26504
2	70200001	70300000	2.26344
2	63860001	63960000	2.25816
2	70450001	70550000	2.24563
2	69550001	69650000	2.23231
2	66260001	66360000	2.22894
2	69360001	69460000	2.2099
2	66930001	67030000	2.19918
2	69530001	69630000	2.19512
2	70300001	70400000	2.17871
2	66910001	67010000	2.1711
2	86340001	86440000	2.16386
2	69350001	69450000	2.15407
2	62590001	62690000	2.13846
2	86350001	86450000	2.11409
2	69340001	69440000	2.10966
2	62600001	62700000	2.10745
2	86320001	86420000	2.10127
2	70000001	70100000	2.09831
2	70160001	70260000	2.09754
2	69990001	70090000	2.09646
2	70020001	70120000	2.08666
2	66940001	67040000	2.08428
2	70460001	70560000	2.08032
2	70140001	70240000	2.07621
2	70010001	70110000	2.07374
2	69330001	69430000	2.05781
2	66710001	66810000	2.05614
2	92120001	92220000	2.04942
2	92110001	92210000	2.04107
2	66950001	67050000	2.01692
2	70210001	70310000	2.00762
2	70480001	70580000	2.00713
2	69220001	69320000	2.00591
2	52650001	52750000	2.00105
2	70290001	70390000	1.99773
2	66680001	66780000	1.98696
2	69320001	69420000	1.97885
2	69980001	70080000	1.97853
2	70130001	70230000	1.97696
2	69970001	70070000	1.97552
2	69300001	69400000	1.9749
2	69960001	70060000	1.97419
2	69280001	69380000	1.96884
2	74820001	74920000	1.9638
2	69240001	69340000	1.96343
2	70150001	70250000	1.96308
2	69310001	69410000	1.96095
2	69950001	70050000	1.95982
2	69230001	69330000	1.95626
2	95390001	95490000	1.95273
2	95400001	95500000	1.95273
2	66890001	66990000	1.95221
2	69940001	70040000	1.95172
2	64000001	64100000	1.94825
2	66900001	67000000	1.94719
2	70470001	70570000	1.94562
2	69270001	69370000	1.94538
3	2120001	2220000	2.02384
3	2130001	2230000	2.02384
3	2140001	2240000	2.02384
3	2150001	2250000	2.02384
3	2160001	2260000	2.02384
4	53550001	53650000	3.19951
4	53560001	53660000	3.15624
4	53570001	53670000	3.13892
4	53540001	53640000	3.09475
4	52230001	52330000	3.09168
4	52220001	52320000	3.0859
4	53580001	53680000	3.07556
4	52210001	52310000	2.99921
4	52200001	52300000	2.92563
4	65010001	65110000	2.83915
4	52190001	52290000	2.77739
4	52240001	52340000	2.77634
4	65020001	65120000	2.7597
4	53590001	53690000	2.71063
4	80080001	80180000	2.70138
4	53530001	53630000	2.69837
4	80090001	80190000	2.64538
4	9820001	9920000	2.6288
4	80100001	80200000	2.60887
4	80070001	80170000	2.59084
4	64230001	64330000	2.57182
4	52570001	52670000	2.57168
4	68970001	69070000	2.54584
4	9830001	9930000	2.54543
4	65000001	65100000	2.53316
4	68940001	69040000	2.52841
4	9810001	9910000	2.52122
4	68960001	69060000	2.50773
4	68930001	69030000	2.49775
4	50830001	50930000	2.48282
4	50820001	50920000	2.48229
4	80110001	80210000	2.47647
4	52250001	52350000	2.45688
4	52550001	52650000	2.43811
4	52560001	52660000	2.43532
4	68270001	68370000	2.43361
4	45250001	45350000	2.432
4	45270001	45370000	2.41986
4	45260001	45360000	2.41903
4	52260001	52360000	2.41131
4	68950001	69050000	2.39968
4	52270001	52370000	2.39311
4	52580001	52680000	2.38847
4	80120001	80220000	2.38152
4	75510001	75610000	2.37761
4	53520001	53620000	2.37211
4	68290001	68390000	2.36042
4	75490001	75590000	2.35272
4	75540001	75640000	2.35103
4	68980001	69080000	2.34969
4	45240001	45340000	2.34843
4	68260001	68360000	2.33931
4	45210001	45310000	2.33475
4	45220001	45320000	2.33378
4	45230001	45330000	2.33009
4	75500001	75600000	2.32996
4	68920001	69020000	2.32938
4	68280001	68380000	2.32299
4	9790001	9890000	2.31873
4	50850001	50950000	2.31816
4	73850001	73950000	2.3169
4	75550001	75650000	2.31181
4	75530001	75630000	2.31169
4	9860001	9960000	2.31097
4	51460001	51560000	2.31091
4	74130001	74230000	2.30631
4	45280001	45380000	2.3042
4	9800001	9900000	2.30399
4	9850001	9950000	2.30288
4	9840001	9940000	2.3004
4	80130001	80230000	2.30033
4	73860001	73960000	2.29815
4	73840001	73940000	2.29441
4	65030001	65130000	2.2912
4	50860001	50960000	2.28998
4	50840001	50940000	2.27623
4	45200001	45300000	2.2755
4	9780001	9880000	2.27296
4	75520001	75620000	2.26681
4	80140001	80240000	2.26168
4	68990001	69090000	2.25904
4	50870001	50970000	2.2563
4	73870001	73970000	2.24464
4	53500001	53600000	2.24038
4	53510001	53610000	2.24038
4	61390001	61490000	2.23569
4	69080001	69180000	2.2322
4	80150001	80250000	2.23042
4	68250001	68350000	2.23038
4	52540001	52640000	2.22369
4	61400001	61500000	2.20932
4	69000001	69100000	2.20175
4	65040001	65140000	2.20123
4	61380001	61480000	2.1999
4	73830001	73930000	2.19803
4	68300001	68400000	2.19578
4	75710001	75810000	2.19276
4	75720001	75820000	2.19024
4	69010001	69110000	2.18819
4	51450001	51550000	2.18505
4	45290001	45390000	2.18377
4	41510001	41610000	2.18085
4	69050001	69150000	2.16901
4	74980001	75080000	2.16808
4	73880001	73980000	2.16785
4	75760001	75860000	2.16626
4	69070001	69170000	2.15974
4	69060001	69160000	2.15307
4	61410001	61510000	2.15294
4	52590001	52690000	2.15265
4	52530001	52630000	2.14859
4	51470001	51570000	2.14695
4	45190001	45290000	2.14597
4	83720001	83820000	2.13716
4	51480001	51580000	2.13596
4	68320001	68420000	2.13303
4	42940001	43040000	2.12955
4	64990001	65090000	2.12475
4	75690001	75790000	2.12418
4	75730001	75830000	2.12125
4	75680001	75780000	2.12109
4	75700001	75800000	2.11588
4	61240001	61340000	2.11189
4	50880001	50980000	2.10384
4	64220001	64320000	2.10071
4	52050001	52150000	2.1007
4	51490001	51590000	2.09913
4	68310001	68410000	2.09748
4	74140001	74240000	2.09641
4	73890001	73990000	2.09579
4	9770001	9870000	2.09505
4	73910001	74010000	2.09472
4	69020001	69120000	2.09336
4	51500001	51600000	2.09294
4	73900001	74000000	2.09284
4	75670001	75770000	2.08703
4	35100001	35200000	2.08318
4	80060001	80160000	2.07977
4	75740001	75840000	2.07956
4	74970001	75070000	2.07849
4	61420001	61520000	2.07572
4	80160001	80260000	2.0661
4	42950001	43050000	2.0647
4	75660001	75760000	2.06377
4	50890001	50990000	2.06011
4	75590001	75690000	2.05623
4	69040001	69140000	2.05592
4	51510001	51610000	2.05578
4	45180001	45280000	2.05556
4	61230001	61330000	2.05399
4	43330001	43430000	2.0519
4	75600001	75700000	2.05139
4	61220001	61320000	2.04937
4	51150001	51250000	2.04909
4	53600001	53700000	2.0487
4	61350001	61450000	2.0483
4	51520001	51620000	2.048
4	75650001	75750000	2.047
4	75750001	75850000	2.04623
4	35190001	35290000	2.04484
4	68910001	69010000	2.04479
4	51990001	52090000	2.04402
4	51140001	51240000	2.04352
4	35090001	35190000	2.04138
4	61370001	61470000	2.03467
4	52040001	52140000	2.03388
4	74990001	75090000	2.03232
4	35080001	35180000	2.03184
4	66270001	66370000	2.02931
4	75580001	75680000	2.02794
4	51020001	51120000	2.02676
4	45300001	45400000	2.026
4	51010001	51110000	2.02363
4	43320001	43420000	2.02243
4	75000001	75100000	2.01859
4	52280001	52380000	2.01384
4	75560001	75660000	2.01308
4	75570001	75670000	2.01308
4	43370001	43470000	2.01306
4	75780001	75880000	2.0083
4	52030001	52130000	2.00702
4	80980001	81080000	2.00651
4	80990001	81090000	2.00482
4	9760001	9860000	2.00411
4	42970001	43070000	2.00323
4	64980001	65080000	2.00212
4	75770001	75870000	2.00099
4	50810001	50910000	1.99968
4	73820001	73920000	1.99948
4	75800001	75900000	1.9988
4	43340001	43440000	1.99725
4	74480001	74580000	1.99416
4	75790001	75890000	1.99134
4	48940001	49040000	1.98987
4	69530001	69630000	1.98964
4	51130001	51230000	1.98928
4	80970001	81070000	1.98864
4	43310001	43410000	1.98856
4	52000001	52100000	1.9885
4	34570001	34670000	1.98847
4	51300001	51400000	1.9879
4	75010001	75110000	1.98615
4	69540001	69640000	1.98471
4	34620001	34720000	1.98446
4	52010001	52110000	1.98045
4	7980001	8080000	1.98029
4	34590001	34690000	1.97859
4	53060001	53160000	1.97801
4	73920001	74020000	1.97655
4	81000001	81100000	1.97374
4	69030001	69130000	1.97267
4	61210001	61310000	1.97072
4	68800001	68900000	1.97053
4	34600001	34700000	1.9693
4	42960001	43060000	1.96918
4	34610001	34710000	1.96764
4	43360001	43460000	1.9674
4	43000001	43100000	1.9662
4	52020001	52120000	1.96605
4	66280001	66380000	1.96603
4	35200001	35300000	1.96502
4	68330001	68430000	1.9617
4	75640001	75740000	1.96111
4	53490001	53590000	1.96084
4	69090001	69190000	1.96053
4	68240001	68340000	1.96042
4	34580001	34680000	1.95967
4	35070001	35170000	1.95934
4	36820001	36920000	1.95855
4	34560001	34660000	1.95797
4	35110001	35210000	1.95778
4	80960001	81060000	1.95774
4	43380001	43480000	1.95763
4	61360001	61460000	1.95338
4	43010001	43110000	1.95245
4	73570001	73670000	1.95166
4	48950001	49050000	1.94987
4	69520001	69620000	1.94944
4	35180001	35280000	1.94833
4	43210001	43310000	1.94792
4	52520001	52620000	1.94736
4	83710001	83810000	1.94609
4	43020001	43120000	1.94449
4	35210001	35310000	1.94428
5	33250001	33350000	3.32579
5	33260001	33360000	3.32579
5	33270001	33370000	3.32579
5	33280001	33380000	3.32579
5	20080001	20180000	2.67957
5	20090001	20190000	2.48847
5	360001	460000	2.34871
5	880001	980000	2.2948
5	28940001	29040000	2.17598
5	28950001	29050000	2.17598
5	28960001	29060000	2.17598
5	28970001	29070000	2.17598
5	28980001	29080000	2.17598
5	28990001	29090000	2.17598
5	29000001	29100000	2.17598
5	29010001	29110000	2.17598
5	29020001	29120000	2.17598
5	370001	470000	2.10432
5	380001	480000	2.09226
5	390001	490000	2.09226
5	2060001	2160000	2.0395
5	2070001	2170000	2.0395
5	2080001	2180000	2.0395
5	2090001	2190000	2.0395
5	2100001	2200000	2.0395
5	2110001	2210000	2.0395
5	2120001	2220000	2.0395
5	2130001	2230000	2.0395
5	44970001	45070000	1.96572
5	350001	450000	1.94884
6	105880001	105980000	3.36762
6	105870001	105970000	3.03554
6	170570001	170670000	3.006
6	129530001	129630000	2.71282
6	170550001	170650000	2.6821
6	170560001	170660000	2.6821
6	63070001	63170000	2.67944
6	63080001	63180000	2.67944
6	63090001	63190000	2.67944
6	63100001	63200000	2.67944
6	63110001	63210000	2.67944
6	63120001	63220000	2.67944
6	63130001	63230000	2.67944
6	63140001	63240000	2.67944
6	63150001	63250000	2.67944
6	63160001	63260000	2.67944
6	170480001	170580000	2.62406
6	129520001	129620000	2.59792
6	169000001	169100000	2.58916
6	38770001	38870000	2.56309
6	38760001	38860000	2.55192
6	159340001	159440000	2.534
6	170490001	170590000	2.53272
6	168990001	169090000	2.48683
6	159330001	159430000	2.44025
6	162510001	162610000	2.44009
6	164590001	164690000	2.4381
6	170470001	170570000	2.42792
6	80860001	80960000	2.40956
6	162520001	162620000	2.39796
6	159320001	159420000	2.39774
6	129540001	129640000	2.3892
6	160410001	160510000	2.38867
6	159350001	159450000	2.382
6	170520001	170620000	2.36955
6	170530001	170630000	2.36955
6	170540001	170640000	2.36955
6	170460001	170560000	2.36055
6	38750001	38850000	2.34852
6	38780001	38880000	2.30996
6	170500001	170600000	2.29092
6	170640001	170740000	2.2893
6	162530001	162630000	2.28339
6	162500001	162600000	2.26654
6	162540001	162640000	2.26054
6	159360001	159460000	2.25792
6	170450001	170550000	2.2442
6	55700001	55800000	2.23574
6	129550001	129650000	2.22857
6	170510001	170610000	2.22319
6	164770001	164870000	2.22022
6	168340001	168440000	2.21238
6	80850001	80950000	2.19665
6	168330001	168430000	2.19314
6	160400001	160500000	2.18592
6	170440001	170540000	2.17944
6	169040001	169140000	2.17651
6	169110001	169210000	2.16211
6	55690001	55790000	2.15895
6	164380001	164480000	2.1565
6	159250001	159350000	2.15524
6	170650001	170750000	2.15456
6	159260001	159360000	2.15039
6	160420001	160520000	2.14469
6	168320001	168420000	2.14342
6	168350001	168450000	2.14254
6	164780001	164880000	2.13699
6	160040001	160140000	2.12768
6	164790001	164890000	2.12766
6	43160001	43260000	2.1264
6	13530001	13630000	2.12325
6	164350001	164450000	2.10261
6	164760001	164860000	2.0987
6	162450001	162550000	2.09847
6	162550001	162650000	2.09454
6	105860001	105960000	2.09426
6	56580001	56680000	2.092
6	160880001	160980000	2.09112
6	169100001	169200000	2.08753
6	170580001	170680000	2.08677
6	117220001	117320000	2.08667
6	160920001	161020000	2.08149
6	164390001	164490000	2.07833
6	169050001	169150000	2.07716
6	169060001	169160000	2.07716
6	170660001	170760000	2.0756
6	169020001	169120000	2.0705
6	169030001	169130000	2.0705
6	160910001	161010000	2.06768
6	160900001	161000000	2.05663
6	38790001	38890000	2.05324
6	117210001	117310000	2.05175
6	160890001	160990000	2.05082
6	169010001	169110000	2.04811
6	169080001	169180000	2.04666
6	164370001	164470000	2.04258
6	80870001	80970000	2.04044
6	169070001	169170000	2.0371
6	159310001	159410000	2.03632
6	75530001	75630000	2.03378
6	170430001	170530000	2.03098
6	159290001	159390000	2.01666
6	164800001	164900000	2.01468
6	169580001	169680000	2.01151
6	170670001	170770000	2.00956
6	162440001	162540000	2.00648
6	160050001	160150000	2.00577
6	164750001	164850000	2.00497
6	160870001	160970000	2.00194
6	159270001	159370000	2.00069
6	162560001	162660000	1.99917
6	162470001	162570000	1.99746
6	159300001	159400000	1.98937
6	170000001	170100000	1.98252
6	169090001	169190000	1.97625
6	13520001	13620000	1.97606
6	160860001	160960000	1.97333
6	162460001	162560000	1.971
6	159280001	159380000	1.96869
6	168360001	168460000	1.96535
6	160430001	160530000	1.96416
6	56570001	56670000	1.95836
6	161850001	161950000	1.95213
6	164740001	164840000	1.95136
6	13490001	13590000	1.94848
6	80840001	80940000	1.94776
7	56590001	56690000	2.64243
7	72780001	72880000	2.6145
7	72290001	72390000	2.59196
7	98270001	98370000	2.54804
7	98260001	98360000	2.52161
7	66050001	66150000	2.451
7	72280001	72380000	2.41635
7	94860001	94960000	2.40337
7	94880001	94980000	2.40121
7	93960001	94060000	2.38495
7	106040001	106140000	2.38311
7	94840001	94940000	2.37704
7	94890001	94990000	2.37626
7	94850001	94950000	2.37462
7	72300001	72400000	2.3721
7	106050001	106150000	2.36501
7	72770001	72870000	2.34452
7	66060001	66160000	2.34371
7	94900001	95000000	2.34041
7	98210001	98310000	2.33938
7	106060001	106160000	2.33117
7	98220001	98320000	2.33001
7	98230001	98330000	2.31988
7	98250001	98350000	2.31683
7	98240001	98340000	2.30457
7	94870001	94970000	2.28254
7	72790001	72890000	2.28236
7	106070001	106170000	2.24529
7	106030001	106130000	2.23962
7	106020001	106120000	2.23511
7	94910001	95010000	2.22648
7	94990001	95090000	2.22358
7	98280001	98380000	2.20899
7	98200001	98300000	2.2065
7	101300001	101400000	2.20502
7	72310001	72410000	2.20377
7	95040001	95140000	2.19764
7	100590001	100690000	2.19715
7	106010001	106110000	2.17265
7	94970001	95070000	2.16841
7	95030001	95130000	2.16841
7	94980001	95080000	2.1594
7	101310001	101410000	2.14838
7	103770001	103870000	2.13879
7	106000001	106100000	2.13641
7	103730001	103830000	2.13465
7	98190001	98290000	2.12481
7	93950001	94050000	2.12181
7	100370001	100470000	2.12066
7	94830001	94930000	2.11734
7	95000001	95100000	2.11469
7	103760001	103860000	2.10038
7	94820001	94920000	2.09856
7	100360001	100460000	2.08968
7	72270001	72370000	2.08963
7	93970001	94070000	2.08911
7	103780001	103880000	2.08663
7	94960001	95060000	2.08403
7	103740001	103840000	2.08095
7	103750001	103850000	2.0722
7	55890001	55990000	2.05785
7	55900001	56000000	2.05785
7	55910001	56010000	2.05785
7	94920001	95020000	2.05136
7	100600001	100700000	2.04287
7	103790001	103890000	2.04106
7	103800001	103900000	2.03207
7	72320001	72420000	2.02895
7	95010001	95110000	2.02671
7	95020001	95120000	2.01902
7	106200001	106300000	2.0115
7	100330001	100430000	2.01003
7	103810001	103910000	2.00772
7	99710001	99810000	2.00547
7	100350001	100450000	1.99196
7	53750001	53850000	1.99014
7	106080001	106180000	1.98673
7	106600001	106700000	1.98215
7	100340001	100440000	1.97935
7	105990001	106090000	1.97812
7	98820001	98920000	1.97712
7	93940001	94040000	1.97691
7	106190001	106290000	1.97596
7	94950001	95050000	1.97297
7	103820001	103920000	1.9691
7	94810001	94910000	1.9646
7	99740001	99840000	1.9604
7	106220001	106320000	1.95762
7	99720001	99820000	1.95693
7	114610001	114710000	1.95655
7	102100001	102200000	1.95223
7	106590001	106690000	1.95171
7	106620001	106720000	1.94894
7	114620001	114720000	1.94478
8	67160001	67260000	3.06293
8	47290001	47390000	2.95675
8	67170001	67270000	2.66517
8	67040001	67140000	2.59644
8	67030001	67130000	2.59072
8	67020001	67120000	2.51727
8	67080001	67180000	2.50087
8	67090001	67190000	2.49322
8	67150001	67250000	2.48176
8	67180001	67280000	2.46568
8	67070001	67170000	2.42184
8	67100001	67200000	2.41309
8	67050001	67150000	2.39817
8	67060001	67160000	2.39585
8	69250001	69350000	2.376
8	69240001	69340000	2.37128
8	67010001	67110000	2.36732
8	67110001	67210000	2.35478
8	69260001	69360000	2.34661
8	69230001	69330000	2.34519
8	67130001	67230000	2.32851
8	67240001	67340000	2.27663
8	67000001	67100000	2.27443
8	69080001	69180000	2.25393
8	66970001	67070000	2.25072
8	67250001	67350000	2.2487
8	69090001	69190000	2.23409
8	67230001	67330000	2.23151
8	66990001	67090000	2.21999
8	69270001	69370000	2.21995
8	66980001	67080000	2.21405
8	67190001	67290000	2.21339
8	69070001	69170000	2.18555
8	67200001	67300000	2.18188
8	69220001	69320000	2.17779
8	67210001	67310000	2.16438
8	69280001	69380000	2.16045
8	69110001	69210000	2.15841
8	69200001	69300000	2.15577
8	49660001	49760000	2.12317
8	67220001	67320000	2.12315
8	49670001	49770000	2.11293
8	67120001	67220000	2.11265
8	69210001	69310000	2.11133
8	69190001	69290000	2.10829
8	49650001	49750000	2.0991
8	69060001	69160000	2.09303
8	67140001	67240000	2.09104
8	69100001	69200000	2.08973
8	69120001	69220000	2.08489
8	49640001	49740000	2.07381
8	49680001	49780000	2.0665
8	49610001	49710000	2.0618
8	69640001	69740000	2.05679
8	45910001	46010000	2.05118
8	49620001	49720000	2.04724
8	49630001	49730000	2.03387
8	49600001	49700000	2.02076
8	69180001	69280000	2.01316
8	69050001	69150000	2.01314
8	69290001	69390000	2.00489
8	69650001	69750000	1.99897
8	49690001	49790000	1.99419
8	69170001	69270000	1.99268
8	45920001	46020000	1.98542
8	61120001	61220000	1.97964
8	67260001	67360000	1.97617
8	49590001	49690000	1.97013
8	61360001	61460000	1.96858
8	45890001	45990000	1.95443
8	61110001	61210000	1.95295
8	61130001	61230000	1.95257
8	66080001	66180000	1.94737
8	69630001	69730000	1.94384
9	114390001	114490000	3.94379
9	113530001	113630000	3.71215
9	113520001	113620000	3.63528
9	113510001	113610000	3.59372
9	95170001	95270000	3.50177
9	95180001	95280000	3.40567
9	113480001	113580000	3.37955
9	98620001	98720000	3.37889
9	113460001	113560000	3.37597
9	113470001	113570000	3.37597
9	113450001	113550000	3.36881
9	98580001	98680000	3.36116
9	98630001	98730000	3.35
9	113500001	113600000	3.32659
9	98570001	98670000	3.31137
9	113490001	113590000	3.30673
9	98610001	98710000	3.29526
9	98590001	98690000	3.28618
9	98600001	98700000	3.28361
9	97410001	97510000	3.26042
9	170001	270000	3.25164
9	98550001	98650000	3.24783
9	113540001	113640000	3.23383
9	98890001	98990000	3.22706
9	95160001	95260000	3.22609
9	97400001	97500000	3.20496
9	98900001	99000000	3.19331
9	98910001	99010000	3.18385
9	97390001	97490000	3.17386
9	95150001	95250000	3.17108
9	190001	290000	3.16851
9	98540001	98640000	3.16587
9	95140001	95240000	3.16478
9	160001	260000	3.14397
9	180001	280000	3.13751
9	113440001	113540000	3.13466
9	98860001	98960000	3.13394
9	98560001	98660000	3.13354
9	97420001	97520000	3.13018
9	98880001	98980000	3.12893
9	98640001	98740000	3.1193
9	103150001	103250000	3.11406
9	98870001	98970000	3.10295
9	97380001	97480000	3.10116
9	97370001	97470000	3.09832
9	98850001	98950000	3.07146
9	98530001	98630000	3.0695
9	103140001	103240000	3.06307
9	150001	250000	3.05879
9	97360001	97460000	3.05839
9	98930001	99030000	3.03682
9	98920001	99020000	3.03496
9	98940001	99040000	3.00898
9	98950001	99050000	3.00898
9	98960001	99060000	3.00898
9	105000001	105100000	3.0075
9	97610001	97710000	3.00327
9	97350001	97450000	3.00302
9	98840001	98940000	3.00224
9	103160001	103260000	2.99917
9	94500001	94600000	2.99806
9	103180001	103280000	2.99668
9	115310001	115410000	2.98798
9	113580001	113680000	2.98776
9	104980001	105080000	2.98085
9	97600001	97700000	2.97369
9	94510001	94610000	2.96987
9	98830001	98930000	2.96726
9	113730001	113830000	2.9662
9	95190001	95290000	2.9633
9	103170001	103270000	2.95895
9	104990001	105090000	2.95551
9	101640001	101740000	2.95048
9	113740001	113840000	2.94208
9	115290001	115390000	2.94142
9	113400001	113500000	2.94124
9	115300001	115400000	2.93907
9	115250001	115350000	2.93748
9	95630001	95730000	2.93333
9	113390001	113490000	2.9295
9	55910001	56010000	2.92808
9	200001	300000	2.92764
9	55920001	56020000	2.92541
9	105010001	105110000	2.92345
9	99330001	99430000	2.91754
9	113750001	113850000	2.91407
9	114400001	114500000	2.90978
9	99340001	99440000	2.9048
9	98520001	98620000	2.9016
9	73010001	73110000	2.89741
9	94490001	94590000	2.89604
9	115320001	115420000	2.89462
9	115240001	115340000	2.89223
9	113590001	113690000	2.89216
9	97530001	97630000	2.89199
9	210001	310000	2.88516
9	97590001	97690000	2.88008
9	115260001	115360000	2.8764
9	98970001	99070000	2.87585
9	104970001	105070000	2.87492
9	113570001	113670000	2.86968
9	98980001	99080000	2.85819
9	73060001	73160000	2.84817
9	97620001	97720000	2.84727
9	97540001	97640000	2.84275
9	98820001	98920000	2.83631
9	73050001	73150000	2.83579
9	73020001	73120000	2.83568
9	115280001	115380000	2.83526
9	115230001	115330000	2.83497
9	100410001	100510000	2.82924
9	100400001	100500000	2.82768
9	97570001	97670000	2.82765
9	97580001	97680000	2.82489
9	98990001	99090000	2.82237
9	73030001	73130000	2.81387
9	95800001	95900000	2.81317
9	94520001	94620000	2.8128
9	115270001	115370000	2.81255
9	140001	240000	2.80567
9	113600001	113700000	2.80505
9	97560001	97660000	2.80272
9	102930001	103030000	2.80266
9	94340001	94440000	2.80189
9	55900001	56000000	2.80092
9	97550001	97650000	2.7992
9	73040001	73140000	2.79702
9	105020001	105120000	2.79372
9	95130001	95230000	2.7926
9	99560001	99660000	2.78892
9	94350001	94450000	2.77612
9	120001	220000	2.76587
9	100470001	100570000	2.76483
9	113430001	113530000	2.76342
9	115220001	115320000	2.76167
9	98510001	98610000	2.76037
9	113720001	113820000	2.7581
9	105030001	105130000	2.75627
9	102880001	102980000	2.75534
9	101630001	101730000	2.74378
9	113380001	113480000	2.74359
9	103020001	103120000	2.73973
9	106660001	106760000	2.73927
9	102940001	103040000	2.73709
9	76240001	76340000	2.73293
9	73000001	73100000	2.73268
9	100480001	100580000	2.73102
9	99550001	99650000	2.73044
9	100420001	100520000	2.72121
9	100430001	100530000	2.71897
9	106670001	106770000	2.71695
9	95610001	95710000	2.71508
9	95620001	95720000	2.71508
9	102900001	103000000	2.71329
9	113610001	113710000	2.71271
9	94330001	94430000	2.71115
9	99320001	99420000	2.70598
9	102960001	103060000	2.70262
9	76230001	76330000	2.70002
9	103010001	103110000	2.69779
9	102950001	103050000	2.69763
9	104960001	105060000	2.69751
9	94550001	94650000	2.69313
9	94560001	94660000	2.69313
9	94570001	94670000	2.69313
9	94580001	94680000	2.69086
9	94540001	94640000	2.68518
9	100490001	100590000	2.68509
9	130001	230000	2.6793
9	97430001	97530000	2.67906
9	113410001	113510000	2.67461
9	73070001	73170000	2.6745
9	102890001	102990000	2.67333
9	76250001	76350000	2.67055
9	100440001	100540000	2.66703
9	114770001	114870000	2.66643
9	94590001	94690000	2.66566
9	94530001	94630000	2.6655
9	114760001	114860000	2.66475
9	97440001	97540000	2.66264
9	97450001	97550000	2.66264
9	100450001	100550000	2.66202
9	105040001	105140000	2.66197
9	56500001	56600000	2.65781
9	102920001	103020000	2.65671
9	99000001	99100000	2.65585
9	30310001	30410000	2.65565
9	113420001	113520000	2.65485
9	220001	320000	2.64821
9	100460001	100560000	2.64811
9	30320001	30420000	2.64443
9	101620001	101720000	2.63644
9	113560001	113660000	2.63376
9	94480001	94580000	2.62927
9	102910001	103010000	2.62747
9	55940001	56040000	2.62594
9	114430001	114530000	2.62056
9	55930001	56030000	2.619
9	30330001	30430000	2.61702
9	95810001	95910000	2.61687
9	98170001	98270000	2.61575
9	102990001	103090000	2.61345
9	102970001	103070000	2.60743
9	106680001	106780000	2.60454
9	94870001	94970000	2.60368
9	97520001	97620000	2.60253
9	114410001	114510000	2.60219
9	55950001	56050000	2.60069
9	94880001	94980000	2.5961
9	54550001	54650000	2.59363
9	104950001	105050000	2.59026
9	94600001	94700000	2.58974
9	97930001	98030000	2.58736
9	88840001	88940000	2.58733
9	113620001	113720000	2.5864
9	98500001	98600000	2.58634
9	94320001	94420000	2.58354
9	54320001	54420000	2.5796
9	99110001	99210000	2.57761
9	98810001	98910000	2.57578
9	115180001	115280000	2.57352
9	97460001	97560000	2.57319
9	94860001	94960000	2.57258
9	103080001	103180000	2.57182
9	113640001	113740000	2.57069
9	94020001	94120000	2.56922
9	104060001	104160000	2.56887
9	113650001	113750000	2.56852
9	115200001	115300000	2.56751
9	89440001	89540000	2.56745
9	115210001	115310000	2.56531
9	73080001	73180000	2.56345
9	103000001	103100000	2.56034
9	97480001	97580000	2.56028
9	102870001	102970000	2.55753
9	97490001	97590000	2.5553
9	76220001	76320000	2.55175
9	102980001	103080000	2.55116
9	101610001	101710000	2.54966
9	115190001	115290000	2.54348
9	110001	210000	2.53859
9	103190001	103290000	2.53859
9	99500001	99600000	2.53708
9	99510001	99610000	2.53708
9	99520001	99620000	2.53708
9	94030001	94130000	2.53699
9	97920001	98020000	2.53651
9	76210001	76310000	2.52841
9	73090001	73190000	2.52819
9	106650001	106750000	2.52799
9	113660001	113760000	2.5258
9	99120001	99220000	2.51892
9	99570001	99670000	2.51825
9	101650001	101750000	2.51751
9	89430001	89530000	2.51662
9	113710001	113810000	2.51523
9	113630001	113730000	2.51431
9	94850001	94950000	2.51146
9	89450001	89550000	2.51135
9	73100001	73200000	2.51124
9	76260001	76360000	2.50865
9	94360001	94460000	2.50783
9	115170001	115270000	2.50567
9	53690001	53790000	2.5023
9	30300001	30400000	2.50135
9	95780001	95880000	2.49979
9	95790001	95890000	2.49979
9	94930001	95030000	2.49901
9	94940001	95040000	2.49404
9	94050001	94150000	2.49293
9	47350001	47450000	2.49286
9	115330001	115430000	2.49222
9	67130001	67230000	2.48881
9	94000001	94100000	2.4855
9	47340001	47440000	2.48436
9	95600001	95700000	2.48396
9	113330001	113430000	2.48247
9	51180001	51280000	2.48224
9	73530001	73630000	2.48032
9	44240001	44340000	2.47939
9	94040001	94140000	2.47872
9	54560001	54660000	2.47855
9	94010001	94110000	2.47844
9	105050001	105150000	2.47795
9	54540001	54640000	2.47745
9	102860001	102960000	2.47724
9	53680001	53780000	2.47593
9	67110001	67210000	2.47582
9	48980001	49080000	2.47367
9	54530001	54630000	2.47022
9	48990001	49090000	2.46802
9	97880001	97980000	2.46801
9	94060001	94160000	2.46749
9	97470001	97570000	2.46612
9	98430001	98530000	2.46325
9	76720001	76820000	2.46028
9	100520001	100620000	2.45889
9	61370001	61470000	2.45792
9	67120001	67220000	2.45715
9	119460001	119560000	2.45706
9	54350001	54450000	2.45649
9	97890001	97990000	2.45478
9	47330001	47430000	2.45445
9	94920001	95020000	2.45325
9	119470001	119570000	2.4509
9	100500001	100600000	2.45067
9	114420001	114520000	2.45043
9	116690001	116790000	2.44868
9	44250001	44350000	2.44777
9	94890001	94990000	2.44727
9	100390001	100490000	2.44597
9	66680001	66780000	2.44563
9	97870001	97970000	2.44437
9	54590001	54690000	2.44371
9	61360001	61460000	2.44118
9	113360001	113460000	2.44027
9	113370001	113470000	2.44027
9	98420001	98520000	2.43935
9	100510001	100610000	2.4374
9	104100001	104200000	2.4366
9	73540001	73640000	2.43658
9	113550001	113650000	2.43415
9	94840001	94940000	2.4335
9	97900001	98000000	2.43216
9	44260001	44360000	2.43182
9	76710001	76810000	2.43069
9	100001	200000	2.42925
9	104920001	105020000	2.42879
9	51170001	51270000	2.42656
9	99540001	99640000	2.42233
9	76270001	76370000	2.42117
9	98440001	98540000	2.42113
9	51160001	51260000	2.42107
9	73520001	73620000	2.41852
9	113350001	113450000	2.4185
9	98490001	98590000	2.41737
9	94910001	95010000	2.41578
9	104930001	105030000	2.41505
9	53820001	53920000	2.41328
9	99580001	99680000	2.4126
9	93990001	94090000	2.41231
9	97500001	97600000	2.41147
9	53670001	53770000	2.40918
9	102850001	102950000	2.40904
9	104110001	104210000	2.40618
9	97940001	98040000	2.40597
9	113340001	113440000	2.40575
9	94790001	94890000	2.40481
9	76730001	76830000	2.40442
9	89460001	89560000	2.40335
9	89400001	89500000	2.40333
9	104940001	105040000	2.40264
9	98370001	98470000	2.40218
9	53830001	53930000	2.40102
9	98380001	98480000	2.39983
9	73110001	73210000	2.39914
9	104070001	104170000	2.39913
9	95580001	95680000	2.39747
9	95590001	95690000	2.39747
9	98190001	98290000	2.39639
9	105060001	105160000	2.3962
9	89420001	89520000	2.39573
9	98450001	98550000	2.39566
9	94830001	94930000	2.39417
9	94900001	95000000	2.39203
9	66960001	67060000	2.39159
9	93980001	94080000	2.3913
9	98180001	98280000	2.39119
9	94610001	94710000	2.38977
9	92080001	92180000	2.38954
9	66670001	66770000	2.38936
9	97510001	97610000	2.38897
9	94310001	94410000	2.38896
9	99100001	99200000	2.38828
9	116680001	116780000	2.38749
9	94800001	94900000	2.38649
9	115110001	115210000	2.38528
9	76740001	76840000	2.3843
9	89410001	89510000	2.38361
9	106690001	106790000	2.38197
9	76650001	76750000	2.38149
9	54330001	54430000	2.38123
9	100110001	100210000	2.38099
9	54580001	54680000	2.38087
9	99010001	99110000	2.38047
9	113670001	113770000	2.3796
9	76090001	76190000	2.3789
9	44290001	44390000	2.37793
9	97910001	98010000	2.3779
9	104090001	104190000	2.37783
9	98800001	98900000	2.37741
9	114780001	114880000	2.37725
9	104080001	104180000	2.37658
9	98390001	98490000	2.37577
9	54360001	54460000	2.37309
9	76690001	76790000	2.3714
9	94810001	94910000	2.36947
9	67140001	67240000	2.36384
9	101600001	101700000	2.36376
9	98460001	98560000	2.36334
9	61380001	61480000	2.36207
9	104120001	104220000	2.3618
9	100530001	100630000	2.36071
9	51050001	51150000	2.36045
9	51150001	51250000	2.36024
9	102840001	102940000	2.35944
9	94820001	94920000	2.35912
9	75170001	75270000	2.35852
9	54340001	54440000	2.35803
9	54570001	54670000	2.35714
9	95820001	95920000	2.35419
9	115340001	115440000	2.35314
9	106860001	106960000	2.35298
9	94620001	94720000	2.35257
9	44280001	44380000	2.35043
9	89390001	89490000	2.34985
9	47320001	47420000	2.34952
9	106900001	107000000	2.349
9	94950001	95050000	2.34882
9	95120001	95220000	2.34856
9	116770001	116870000	2.34639
9	76700001	76800000	2.34596
9	61350001	61450000	2.34442
9	113700001	113800000	2.34322
9	51140001	51240000	2.34113
9	94720001	94820000	2.34057
9	94070001	94170000	2.33893
9	69480001	69580000	2.33879
9	116740001	116840000	2.33749
9	44270001	44370000	2.33597
9	94630001	94730000	2.33523
9	116750001	116850000	2.33292
9	54310001	54410000	2.33281
9	69470001	69570000	2.33199
9	98650001	98750000	2.33113
9	113320001	113420000	2.3292
9	114950001	115050000	2.32902
9	106830001	106930000	2.32871
9	61340001	61440000	2.32825
9	116760001	116860000	2.32758
9	73740001	73840000	2.32722
9	76200001	76300000	2.32646
9	98200001	98300000	2.32635
9	106850001	106950000	2.32462
9	51190001	51290000	2.32253
9	51070001	51170000	2.32188
9	54630001	54730000	2.32154
9	30340001	30440000	2.32135
9	103030001	103130000	2.32116
9	93970001	94070000	2.32108
9	106870001	106970000	2.32084
9	88850001	88950000	2.31971
9	44230001	44330000	2.31962
9	81260001	81360000	2.31878
9	116730001	116830000	2.31868
9	116780001	116880000	2.31758
9	54300001	54400000	2.31751
9	53700001	53800000	2.31706
9	69460001	69560000	2.31544
9	98790001	98890000	2.31411
9	51060001	51160000	2.314
9	75150001	75250000	2.3135
9	100540001	100640000	2.31338
9	72620001	72720000	2.31262
9	116790001	116890000	2.30824
9	94300001	94400000	2.30726
9	104910001	105010000	2.30645
9	75160001	75260000	2.30604
9	103040001	103140000	2.30527
9	54160001	54260000	2.30439
9	100550001	100650000	2.30382
9	66690001	66790000	2.30288
9	94080001	94180000	2.30187
9	118440001	118540000	2.30127
9	73510001	73610000	2.30091
9	73550001	73650000	2.30075
9	47360001	47460000	2.29986
9	93960001	94060000	2.29986
9	81250001	81350000	2.29954
9	118430001	118530000	2.29941
9	72980001	73080000	2.29881
9	98220001	98320000	2.29682
9	54520001	54620000	2.29609
9	106840001	106940000	2.29554
9	102830001	102930000	2.29386
9	47530001	47630000	2.29355
9	51040001	51140000	2.29311
9	73750001	73850000	2.29205
9	116700001	116800000	2.29193
9	94710001	94810000	2.29177
9	115160001	115260000	2.29152
9	72990001	73090000	2.29146
9	98780001	98880000	2.28846
9	99080001	99180000	2.28738
9	69450001	69550000	2.28711
9	99130001	99230000	2.28409
9	118420001	118520000	2.28362
9	99740001	99840000	2.28279
9	56490001	56590000	2.28068
9	56480001	56580000	2.27917
9	73580001	73680000	2.27793
9	99730001	99830000	2.27748
9	98410001	98510000	2.2767
9	54640001	54740000	2.27599
9	54500001	54600000	2.27561
9	54610001	54710000	2.27217
9	56710001	56810000	2.27008
9	61330001	61430000	2.26885
9	69440001	69540000	2.26846
9	73790001	73890000	2.26445
9	94730001	94830000	2.26395
9	98400001	98500000	2.26253
9	55890001	55990000	2.26085
9	118490001	118590000	2.25972
9	94740001	94840000	2.25956
9	70560001	70660000	2.25873
9	66970001	67070000	2.25867
9	99090001	99190000	2.25858
9	106890001	106990000	2.25694
9	80770001	80870000	2.25622
9	94290001	94390000	2.25569
9	72650001	72750000	2.25566
9	115100001	115200000	2.25526
9	94750001	94850000	2.25253
9	94280001	94380000	2.25193
9	53710001	53810000	2.25047
9	73570001	73670000	2.24977
9	88860001	88960000	2.24845
9	103130001	103230000	2.2467
9	76750001	76850000	2.24614
9	75130001	75230000	2.24527
9	54180001	54280000	2.24404
9	97860001	97960000	2.24404
9	95860001	95960000	2.24282
9	73780001	73880000	2.24261
9	99140001	99240000	2.24233
9	54600001	54700000	2.23942
9	76680001	76780000	2.23875
9	101590001	101690000	2.2383
9	96070001	96170000	2.23801
9	72500001	72600000	2.23616
9	75180001	75280000	2.23546
9	95870001	95970000	2.23177
9	95850001	95950000	2.23104
9	61320001	61420000	2.23021
9	97630001	97730000	2.22989
9	98210001	98310000	2.22981
9	98360001	98460000	2.22877
9	72510001	72610000	2.22829
9	75140001	75240000	2.2282
9	99720001	99820000	2.22722
9	104130001	104230000	2.22703
9	54380001	54480000	2.22679
9	94780001	94880000	2.22627
9	76660001	76760000	2.22577
9	101580001	101680000	2.22503
9	48970001	49070000	2.22452
9	66980001	67080000	2.22327
9	98160001	98260000	2.22211
9	118540001	118640000	2.22198
9	72630001	72730000	2.22082
9	76670001	76770000	2.21863
9	98230001	98330000	2.21715
9	73120001	73220000	2.21685
9	66660001	66760000	2.2164
9	100560001	100660000	2.21559
9	73770001	73870000	2.21545
9	66930001	67030000	2.21525
9	116710001	116810000	2.21506
9	73590001	73690000	2.21486
9	53840001	53940000	2.21421
9	99310001	99410000	2.21407
9	76280001	76380000	2.2127
9	70550001	70650000	2.21242
9	73800001	73900000	2.21145
9	98480001	98580000	2.21105
9	118500001	118600000	2.21077
9	73130001	73230000	2.20896
9	73560001	73660000	2.20881
9	54370001	54470000	2.20726
9	54170001	54270000	2.20662
9	95830001	95930000	2.20583
9	93950001	94050000	2.20489
9	95880001	95980000	2.20435
9	75190001	75290000	2.20388
9	114470001	114570000	2.20301
9	99530001	99630000	2.20268
9	73760001	73860000	2.20217
9	72520001	72620000	2.20139
9	117760001	117860000	2.20094
9	104050001	104150000	2.20076
9	54390001	54490000	2.19966
9	95890001	95990000	2.19902
9	72580001	72680000	2.19582
9	98770001	98870000	2.19559
9	114460001	114560000	2.19455
9	76590001	76690000	2.19353
9	97730001	97830000	2.19347
9	72530001	72630000	2.19167
9	94270001	94370000	2.19154
9	93380001	93480000	2.19111
9	72490001	72590000	2.19108
9	100090001	100190000	2.18964
9	55870001	55970000	2.18915
9	118450001	118550000	2.18864
9	107070001	107170000	2.18743
9	114440001	114540000	2.18724
9	106880001	106980000	2.18599
9	73730001	73830000	2.18413
9	72660001	72760000	2.18388
9	72670001	72770000	2.18388
9	53810001	53910000	2.18302
9	51080001	51180000	2.18297
9	118530001	118630000	2.18239
9	100070001	100170000	2.18216
9	90001	190000	2.18164
9	61390001	61490000	2.18145
9	104900001	105000000	2.18107
9	96050001	96150000	2.17906
9	81240001	81340000	2.17897
9	67150001	67250000	2.17878
9	86180001	86280000	2.17763
9	95900001	96000000	2.17595
9	99350001	99450000	2.17562
9	95840001	95940000	2.17558
9	64450001	64550000	2.17546
9	98470001	98570000	2.17526
9	56700001	56800000	2.17423
9	118510001	118610000	2.17389
9	117750001	117850000	2.1729
9	76190001	76290000	2.16995
9	72970001	73070000	2.16971
9	96080001	96180000	2.16949
9	94640001	94740000	2.16892
9	102820001	102920000	2.16784
9	99300001	99400000	2.16782
9	30290001	30390000	2.16747
9	72540001	72640000	2.16733
9	72550001	72650000	2.16733
9	72560001	72660000	2.16733
9	96060001	96160000	2.16601
9	80780001	80880000	2.16553
9	94760001	94860000	2.16242
9	82760001	82860000	2.16196
9	118470001	118570000	2.16194
9	118480001	118580000	2.16136
9	55880001	55980000	2.16068
9	97710001	97810000	2.15689
9	61310001	61410000	2.15665
9	100100001	100200000	2.15577
9	54510001	54610000	2.15572
9	114450001	114550000	2.15564
9	104790001	104890000	2.15558
9	54620001	54720000	2.1546
9	97720001	97820000	2.15425
9	99070001	99170000	2.15413
9	48800001	48900000	2.15367
9	95640001	95740000	2.15291
9	73810001	73910000	2.15238
9	53750001	53850000	2.15158
9	53760001	53860000	2.15135
9	47520001	47620000	2.15122
9	105350001	105450000	2.15082
9	99750001	99850000	2.15009
9	47310001	47410000	2.1496
9	66940001	67040000	2.14957
9	103050001	103150000	2.14934
9	99150001	99250000	2.14849
9	53790001	53890000	2.14611
9	80001	180000	2.14587
9	94700001	94800000	2.14547
9	115120001	115220000	2.14478
9	69430001	69530000	2.14423
9	51130001	51230000	2.14388
9	64510001	64610000	2.14307
9	101660001	101760000	2.1429
9	72570001	72670000	2.14257
9	75470001	75570000	2.14169
9	114940001	115040000	2.14136
9	69490001	69590000	2.14101
9	116720001	116820000	2.13928
9	72680001	72780000	2.1386
9	105340001	105440000	2.13799
9	82770001	82870000	2.13783
9	114920001	115020000	2.13673
9	89380001	89480000	2.13534
9	94770001	94870000	2.1346
9	75110001	75210000	2.13366
9	48790001	48890000	2.13327
9	64470001	64570000	2.13302
9	44220001	44320000	2.13293
9	96090001	96190000	2.13142
9	66950001	67050000	2.1309
9	98240001	98340000	2.13039
9	76770001	76870000	2.13037
9	88870001	88970000	2.12987
9	73820001	73920000	2.12962
9	53780001	53880000	2.12931
9	95570001	95670000	2.1289
9	94090001	94190000	2.12861
9	54150001	54250000	2.12855
9	96600001	96700000	2.12662
9	95200001	95300000	2.12552
9	95940001	96040000	2.12407
9	61300001	61400000	2.12404
9	118140001	118240000	2.12366
9	53740001	53840000	2.12247
9	105360001	105460000	2.12177
9	53800001	53900000	2.11988
9	106700001	106800000	2.11804
9	113680001	113780000	2.1171
9	53770001	53870000	2.11623
9	95650001	95750000	2.11571
9	76180001	76280000	2.11557
9	93390001	93490000	2.11451
9	71580001	71680000	2.1144
9	106920001	107020000	2.11401
9	103760001	103860000	2.1133
9	113690001	113790000	2.1123
9	116860001	116960000	2.11146
9	76760001	76860000	2.11023
9	104890001	104990000	2.10971
9	107060001	107160000	2.10787
9	75120001	75220000	2.10628
9	73140001	73240000	2.10615
9	88880001	88980000	2.1028
9	107080001	107180000	2.10273
9	98250001	98350000	2.10181
9	118460001	118560000	2.10161
9	96030001	96130000	2.10147
9	72640001	72740000	2.09993
9	73460001	73560000	2.09874
9	47500001	47600000	2.09818
9	121580001	121680000	2.098
9	105330001	105430000	2.09771
9	99170001	99270000	2.09667
9	57350001	57450000	2.09489
9	45680001	45780000	2.09471
9	97700001	97800000	2.09446
9	51030001	51130000	2.09396
9	69420001	69520000	2.09369
9	96020001	96120000	2.09353
9	51200001	51300000	2.09246
9	94100001	94200000	2.09183
9	118520001	118620000	2.09139
9	97690001	97790000	2.09106
9	92090001	92190000	2.09018
9	115150001	115250000	2.08957
9	118050001	118150000	2.08926
9	99160001	99260000	2.08863
9	103200001	103300000	2.08756
9	53850001	53950000	2.08501
9	99590001	99690000	2.08429
9	118130001	118230000	2.08367
9	76170001	76270000	2.08358
9	75100001	75200000	2.08324
9	121610001	121710000	2.08284
9	94370001	94470000	2.08231
9	106910001	107010000	2.08178
9	113760001	113860000	2.08164
9	64460001	64560000	2.08113
9	117740001	117840000	2.08011
9	104800001	104900000	2.07889
9	100050001	100150000	2.07808
9	47510001	47610000	2.07782
9	115350001	115450000	2.07762
9	94260001	94360000	2.07741
9	96010001	96110000	2.07704
9	82750001	82850000	2.07703
9	98300001	98400000	2.07678
9	121570001	121670000	2.07623
9	121620001	121720000	2.07542
9	57340001	57440000	2.07404
9	96040001	96140000	2.07364
9	94110001	94210000	2.07354
9	115140001	115240000	2.07292
9	45690001	45790000	2.07276
9	53720001	53820000	2.07257
9	99360001	99460000	2.07215
9	104640001	104740000	2.07215
9	61290001	61390000	2.07188
9	99610001	99710000	2.07082
9	117730001	117830000	2.07046
9	51090001	51190000	2.07003
9	72690001	72790000	2.06959
9	99060001	99160000	2.06831
9	93940001	94040000	2.06696
9	119450001	119550000	2.06624
9	44210001	44310000	2.06607
9	76780001	76880000	2.0657
9	99710001	99810000	2.06485
9	98280001	98380000	2.06443
9	99600001	99700000	2.064
9	51120001	51220000	2.06299
9	72700001	72800000	2.06251
9	70070001	70170000	2.06218
9	115130001	115230000	2.06178
9	48950001	49050000	2.06176
9	76100001	76200000	2.06151
9	57320001	57420000	2.06136
9	51850001	51950000	2.06102
9	99290001	99390000	2.06045
9	98310001	98410000	2.05877
9	104780001	104880000	2.05711
9	48960001	49060000	2.05709
9	66700001	66800000	2.05694
9	76290001	76390000	2.05638
9	73600001	73700000	2.05613
9	53730001	53830000	2.05585
9	30350001	30450000	2.05474
9	100040001	100140000	2.05431
9	106710001	106810000	2.05237
9	47300001	47400000	2.052
9	81280001	81380000	2.05095
9	95910001	96010000	2.05017
9	121600001	121700000	2.04867
9	64490001	64590000	2.04861
9	121590001	121690000	2.04604
9	44170001	44270000	2.04598
9	106720001	106820000	2.04546
9	95930001	96030000	2.04489
9	118040001	118140000	2.04393
9	118550001	118650000	2.04385
9	82780001	82880000	2.04368
9	115360001	115460000	2.04191
9	44160001	44260000	2.0413
9	115580001	115680000	2.04075
9	57330001	57430000	2.04074
9	73500001	73600000	2.04062
9	100060001	100160000	2.03937
9	105380001	105480000	2.03935
9	116800001	116900000	2.03867
9	53860001	53960000	2.03862
9	76160001	76260000	2.03744
9	64440001	64540000	2.03688
9	64480001	64580000	2.03634
9	56690001	56790000	2.03614
9	114930001	115030000	2.03468
9	51860001	51960000	2.03393
9	73710001	73810000	2.0336
9	94680001	94780000	2.03339
9	94690001	94790000	2.03339
9	104830001	104930000	2.03331
9	54140001	54240000	2.03319
9	71590001	71690000	2.0328
9	99370001	99470000	2.03264
9	104770001	104870000	2.0311
9	55860001	55960000	2.03031
9	105370001	105470000	2.03025
9	72710001	72810000	2.03002
9	44150001	44250000	2.02892
9	103770001	103870000	2.02888
9	88830001	88930000	2.02796
9	48940001	49040000	2.02757
9	96100001	96200000	2.02726
9	99620001	99720000	2.02666
9	93910001	94010000	2.02661
9	118170001	118270000	2.02653
9	51110001	51210000	2.02634
9	93890001	93990000	2.026
9	73720001	73820000	2.0255
9	99630001	99730000	2.02451
9	98260001	98360000	2.0242
9	61400001	61500000	2.02372
9	94650001	94750000	2.02334
9	94660001	94760000	2.02334
9	94670001	94770000	2.02334
9	70001	170000	2.02311
9	118160001	118260000	2.02191
9	51830001	51930000	2.02131
9	66920001	67020000	2.02088
9	54650001	54750000	2.02081
9	76640001	76740000	2.02037
9	99640001	99740000	2.0202
9	104820001	104920000	2.01964
9	73150001	73250000	2.01922
9	107040001	107140000	2.01857
9	95660001	95760000	2.01808
9	47420001	47520000	2.0175
9	115370001	115470000	2.01718
9	116850001	116950000	2.01697
9	107580001	107680000	2.0168
9	105410001	105510000	2.01623
9	98350001	98450000	2.0159
9	104840001	104940000	2.01529
9	71610001	71710000	2.01515
9	47410001	47510000	2.01465
9	98760001	98860000	2.01367
9	72960001	73060000	2.01345
9	115840001	115940000	2.01316
9	107100001	107200000	2.01301
9	48780001	48880000	2.01287
9	44180001	44280000	2.01251
9	121630001	121730000	2.01223
9	99380001	99480000	2.01128
9	93370001	93470000	2.01087
9	118560001	118660000	2.00941
9	118060001	118160000	2.00855
9	51100001	51200000	2.00791
9	76150001	76250000	2.0075
9	64500001	64600000	2.00731
9	56980001	57080000	2.00727
9	98270001	98370000	2.00686
9	44300001	44400000	2.00659
9	76080001	76180000	2.00654
9	118150001	118250000	2.00606
9	73450001	73550000	2.00552
9	107090001	107190000	2.00431
9	89370001	89470000	2.00418
9	107050001	107150000	2.00393
9	115560001	115660000	2.00309
9	116820001	116920000	2.00264
9	95360001	95460000	2.00262
9	100030001	100130000	2.00196
9	100580001	100680000	2.00146
9	100120001	100220000	2.00061
9	118070001	118170000	2.00049
9	104040001	104140000	1.99995
9	116870001	116970000	1.99968
9	72590001	72690000	1.99832
9	105320001	105420000	1.99772
9	44140001	44240000	1.99726
9	66910001	67010000	1.99643
9	105070001	105170000	1.99642
9	100080001	100180000	1.9964
9	104650001	104750000	1.996
9	73160001	73260000	1.99475
9	103220001	103320000	1.99397
9	105420001	105520000	1.99223
9	103210001	103310000	1.99208
9	105310001	105410000	1.99195
9	112900001	113000000	1.99158
9	115860001	115960000	1.99122
9	54410001	54510000	1.98988
9	49000001	49100000	1.98961
9	93920001	94020000	1.98958
9	76300001	76400000	1.9876
9	99390001	99490000	1.98669
9	97640001	97740000	1.98657
9	94470001	94570000	1.98628
9	104850001	104950000	1.98429
9	115570001	115670000	1.98416
9	98290001	98390000	1.9838
9	66990001	67090000	1.98373
9	117770001	117870000	1.98332
9	118410001	118510000	1.9831
9	48770001	48870000	1.98224
9	95950001	96050000	1.98179
9	99700001	99800000	1.98159
9	118080001	118180000	1.98147
9	102370001	102470000	1.98086
9	99280001	99380000	1.98081
9	57510001	57610000	1.98074
9	117780001	117880000	1.98068
9	57360001	57460000	1.97953
9	53660001	53760000	1.97943
9	104880001	104980000	1.97834
9	71600001	71700000	1.97828
9	45670001	45770000	1.97791
9	115850001	115950000	1.97724
9	115830001	115930000	1.97689
9	54470001	54570000	1.97687
9	103230001	103330000	1.97677
9	73700001	73800000	1.97614
9	53430001	53530000	1.97592
9	105430001	105530000	1.9755
9	67180001	67280000	1.97448
9	118090001	118190000	1.97418
9	47540001	47640000	1.97408
9	86170001	86270000	1.97406
9	47490001	47590000	1.97385
9	47370001	47470000	1.97227
9	73950001	74050000	1.9718
9	93900001	94000000	1.97128
9	60001	160000	1.96965
9	56960001	57060000	1.96939
9	95210001	95310000	1.96929
9	54190001	54290000	1.96809
9	53870001	53970000	1.9679
9	53880001	53980000	1.9679
9	55840001	55940000	1.96758
9	118020001	118120000	1.96661
9	43470001	43570000	1.96613
9	116840001	116940000	1.96613
9	57520001	57620000	1.9659
9	95920001	96020000	1.96562
9	67170001	67270000	1.96528
9	107110001	107210000	1.96511
9	89470001	89570000	1.96449
9	104630001	104730000	1.96436
9	105290001	105390000	1.96245
9	81700001	81800000	1.96236
9	67190001	67290000	1.96231
9	98340001	98440000	1.96211
9	117790001	117890000	1.9615
9	30280001	30380000	1.96124
9	72730001	72830000	1.96099
9	47480001	47580000	1.96048
9	81230001	81330000	1.95995
9	71500001	71600000	1.95995
9	69500001	69600000	1.95974
9	105400001	105500000	1.95922
9	56680001	56780000	1.95901
9	82790001	82890000	1.95881
9	67160001	67260000	1.95863
9	105390001	105490000	1.95836
9	47550001	47650000	1.95828
9	99030001	99130000	1.95822
9	99040001	99140000	1.95822
9	99050001	99150000	1.95822
9	97950001	98050000	1.95774
9	105300001	105400000	1.95737
9	81270001	81370000	1.95704
9	51840001	51940000	1.95701
9	103790001	103890000	1.95625
9	43230001	43330000	1.95578
9	56950001	57050000	1.95495
9	49010001	49110000	1.95466
9	116910001	117010000	1.95457
9	118580001	118680000	1.95456
9	99760001	99860000	1.95435
9	107120001	107220000	1.9541
9	72720001	72820000	1.95381
9	96610001	96710000	1.95366
9	104660001	104760000	1.95333
9	93400001	93500000	1.95301
9	54420001	54520000	1.95162
9	43480001	43580000	1.95149
9	100570001	100670000	1.95122
9	97740001	97840000	1.95116
9	114380001	114480000	1.95099
9	114910001	115010000	1.95055
9	118000001	118100000	1.95022
9	63900001	64000000	1.95018
9	75200001	75300000	1.95002
9	118570001	118670000	1.94989
9	44200001	44300000	1.9488
9	117820001	117920000	1.94863
9	44310001	44410000	1.94857
9	103780001	103880000	1.94838
9	45640001	45740000	1.94769
9	103810001	103910000	1.94717
9	118030001	118130000	1.94675
9	47470001	47570000	1.94547
9	117810001	117910000	1.9453
9	53890001	53990000	1.94502
9	99690001	99790000	1.94446
9	118600001	118700000	1.9441
9	81300001	81400000	1.94398
10	24130001	24230000	4.75428
10	18940001	19040000	3.94379
10	18950001	19050000	3.90091
10	18960001	19060000	3.90091
10	18970001	19070000	3.90091
10	18890001	18990000	3.89865
10	18900001	19000000	3.89865
10	18910001	19010000	3.87407
10	18920001	19020000	3.87407
10	18930001	19030000	3.87407
10	19000001	19100000	3.48647
10	18870001	18970000	3.37561
10	18880001	18980000	3.37561
10	19010001	19110000	3.34832
10	18980001	19080000	3.04761
10	18990001	19090000	3.04761
10	24120001	24220000	2.5242
10	69210001	69310000	2.49626
10	24110001	24210000	2.48965
10	69200001	69300000	2.42855
10	69190001	69290000	2.393
10	69180001	69280000	2.38323
10	69220001	69320000	2.29981
10	69170001	69270000	2.25043
10	69230001	69330000	2.23187
10	21780001	21880000	2.22073
10	69240001	69340000	2.20832
10	69160001	69260000	2.17135
10	21880001	21980000	2.15039
10	21790001	21890000	2.10408
10	68990001	69090000	2.09157
10	24100001	24200000	2.08457
10	24070001	24170000	2.07747
10	21800001	21900000	2.0767
10	21870001	21970000	2.05976
10	24080001	24180000	2.04706
10	24090001	24190000	2.02976
[truncated: 247 more rows]
