# Supplementary material for: Assessing Population Structure and Signatures of Selection in Wanbei Pigs Using Whole Genome Resequencing Data
Source: Animals (Basel). 2022 Dec 20;13(1):13. doi: 10.3390/ani13010013 (PMC9817800; doi:10.3390/ani13010013)
Supplement: Supplementary file 1 [file animals-13-00013-s001.zip › Supplementary tables/Table S6.xlsx]

## Sheet: Sheet1
chr	start	end	θπ ratio	Fst
1	216700001	216800000	2.41112	0.519445
1	216690001	216790000	2.43345	0.509102
1	272910001	273010000	3.90091	0.494253
1	216680001	216780000	2.36149	0.490826
1	216710001	216810000	2.14993	0.48978
1	216670001	216770000	2.21221	0.467986
1	57420001	57520000	2.14917	0.429549
1	216660001	216760000	2.08076	0.425748
1	57410001	57510000	2.09032	0.424757
1	118200001	118300000	2.7702	0.405184
1	180900001	181000000	2.55497	0.402616
1	21190001	21290000	2.10296	0.40033
1	180890001	180990000	2.84478	0.399723
1	21200001	21300000	2.08107	0.3987
1	21210001	21310000	2.08107	0.3987
1	118230001	118330000	2.52385	0.398131
1	118210001	118310000	2.52753	0.396585
1	21220001	21320000	2.00493	0.390203
1	216650001	216750000	1.95335	0.38993
1	21170001	21270000	2.11585	0.389176
1	21150001	21250000	2.54087	0.388827
1	21120001	21220000	2.40372	0.388812
1	21180001	21280000	2.1377	0.388229
1	172570001	172670000	3.2294	0.386688
1	118240001	118340000	2.37459	0.383488
1	118220001	118320000	2.55749	0.383038
1	172560001	172660000	3.35528	0.382567
1	21130001	21230000	2.47331	0.381714
1	21270001	21370000	1.97486	0.377055
1	21290001	21390000	2.0912	0.376582
1	21230001	21330000	1.99395	0.374069
1	21160001	21260000	2.30624	0.371272
1	118250001	118350000	2.2026	0.369445
1	180910001	181010000	2.22108	0.362344
1	21140001	21240000	2.54093	0.361862
1	172580001	172680000	3.14485	0.358607
1	21280001	21380000	1.96894	0.358566
2	63880001	63980000	3.36592	0.653544
2	63860001	63960000	2.25816	0.617127
2	63870001	63970000	2.3627	0.606088
2	62980001	63080000	3.73028	0.604065
2	62990001	63090000	3.73028	0.604065
2	63000001	63100000	3.73028	0.604065
2	63010001	63110000	3.73028	0.604065
2	63020001	63120000	3.73028	0.604065
2	63030001	63130000	3.73028	0.604065
2	63040001	63140000	3.73028	0.604065
2	63050001	63150000	3.73028	0.604065
2	63890001	63990000	3.67997	0.597148
2	63900001	64000000	3.68878	0.518894
2	63910001	64010000	3.71799	0.512225
2	63930001	64030000	3.63872	0.51153
2	63920001	64020000	3.67344	0.505062
2	63940001	64040000	3.69343	0.49288
2	63950001	64050000	3.52784	0.461681
2	63960001	64060000	3.55402	0.420974
2	62490001	62590000	3.38207	0.418333
2	62480001	62580000	3.40241	0.41315
2	63970001	64070000	3.1648	0.412957
2	63980001	64080000	3.13515	0.396142
2	62500001	62600000	3.11943	0.374175
2	69540001	69640000	2.26832	0.371927
2	62470001	62570000	3.19885	0.369148
2	69550001	69650000	2.23231	0.367751
2	95390001	95490000	1.95273	0.363014
2	95400001	95500000	1.95273	0.363014
2	63990001	64090000	2.61699	0.357244
2	69530001	69630000	2.19512	0.351019
4	65000001	65100000	2.53316	0.483295
4	65010001	65110000	2.83915	0.483019
4	64980001	65080000	2.00212	0.478139
4	64990001	65090000	2.12475	0.47508
4	65020001	65120000	2.7597	0.469176
4	65030001	65130000	2.2912	0.423581
4	9840001	9940000	2.3004	0.418067
4	9820001	9920000	2.6288	0.413987
4	9830001	9930000	2.54543	0.410106
4	7980001	8080000	1.98029	0.402621
4	52230001	52330000	3.09168	0.400088
4	52190001	52290000	2.77739	0.398026
4	52200001	52300000	2.92563	0.39766
4	52210001	52310000	2.99921	0.393996
4	9850001	9950000	2.30288	0.393097
4	52240001	52340000	2.77634	0.392402
4	65040001	65140000	2.20123	0.391077
4	52220001	52320000	3.0859	0.389707
4	52250001	52350000	2.45688	0.387794
4	9810001	9910000	2.52122	0.387749
4	74480001	74580000	1.99416	0.385499
4	68800001	68900000	1.97053	0.380514
4	52260001	52360000	2.41131	0.376702
4	75650001	75750000	2.047	0.375506
4	75660001	75760000	2.06377	0.372556
4	73920001	74020000	1.97655	0.3712
4	41510001	41610000	2.18085	0.3705
4	52270001	52370000	2.39311	0.370244
4	35070001	35170000	1.95934	0.367348
4	75640001	75740000	1.96111	0.364717
4	73910001	74010000	2.09472	0.362849
4	9860001	9960000	2.31097	0.361053
4	75670001	75770000	2.08703	0.358906
4	35080001	35180000	2.03184	0.357599
5	360001	460000	2.34871	0.444416
5	350001	450000	1.94884	0.429913
5	370001	470000	2.10432	0.367096
6	164590001	164690000	2.4381	0.754582
6	170510001	170610000	2.22319	0.509068
6	170440001	170540000	2.17944	0.477546
6	38770001	38870000	2.56309	0.460282
6	170450001	170550000	2.2442	0.458863
6	170430001	170530000	2.03098	0.457349
6	13490001	13590000	1.94848	0.456177
6	161850001	161950000	1.95213	0.453508
6	13520001	13620000	1.97606	0.447264
6	38760001	38860000	2.55192	0.444826
6	38780001	38880000	2.30996	0.436594
6	38750001	38850000	2.34852	0.419387
6	170520001	170620000	2.36955	0.418771
6	170530001	170630000	2.36955	0.418771
6	170540001	170640000	2.36955	0.418771
6	170550001	170650000	2.6821	0.415986
6	170560001	170660000	2.6821	0.415986
6	169010001	169110000	2.04811	0.41588
6	159320001	159420000	2.39774	0.414362
6	38790001	38890000	2.05324	0.410891
6	162510001	162610000	2.44009	0.409962
6	170460001	170560000	2.36055	0.407739
6	170570001	170670000	3.006	0.399555
6	13530001	13630000	2.12325	0.395832
6	162500001	162600000	2.26654	0.395015
6	159310001	159410000	2.03632	0.394764
6	159330001	159430000	2.44025	0.38956
6	159300001	159400000	1.98937	0.382489
6	159340001	159440000	2.534	0.381755
6	169050001	169150000	2.07716	0.378958
6	169060001	169160000	2.07716	0.378958
6	162520001	162620000	2.39796	0.377615
6	159290001	159390000	2.01666	0.3774
6	170000001	170100000	1.98252	0.370969
6	159280001	159380000	1.96869	0.369178
6	160890001	160990000	2.05082	0.368953
6	164760001	164860000	2.0987	0.368454
6	169020001	169120000	2.0705	0.365427
6	169030001	169130000	2.0705	0.365427
6	162460001	162560000	1.971	0.363743
6	169040001	169140000	2.17651	0.363556
6	159260001	159360000	2.15039	0.363288
6	164800001	164900000	2.01468	0.362369
6	160900001	161000000	2.05663	0.361217
6	169000001	169100000	2.58916	0.360437
6	162470001	162570000	1.99746	0.359278
6	169070001	169170000	2.0371	0.356203
6	159360001	159460000	2.25792	0.35598
6	164770001	164870000	2.22022	0.354706
6	159250001	159350000	2.15524	0.354195
6	164740001	164840000	1.95136	0.351961
6	160910001	161010000	2.06768	0.351714
7	72790001	72890000	2.28236	0.664831
7	72780001	72880000	2.6145	0.539532
7	72290001	72390000	2.59196	0.500564
7	72280001	72380000	2.41635	0.49602
7	72300001	72400000	2.3721	0.458751
7	72310001	72410000	2.20377	0.44027
7	72270001	72370000	2.08963	0.430605
7	94890001	94990000	2.37626	0.418752
7	72320001	72420000	2.02895	0.417197
7	66060001	66160000	2.34371	0.410799
7	94950001	95050000	1.97297	0.40949
7	94900001	95000000	2.34041	0.404276
7	94880001	94980000	2.40121	0.40195
7	72770001	72870000	2.34452	0.401922
7	94910001	95010000	2.22648	0.396612
7	94960001	95060000	2.08403	0.393087
7	94920001	95020000	2.05136	0.385906
7	114610001	114710000	1.95655	0.37078
7	94970001	95070000	2.16841	0.365922
7	94870001	94970000	2.28254	0.36377
7	114620001	114720000	1.94478	0.361092
7	94830001	94930000	2.11734	0.356316
7	94840001	94940000	2.37704	0.35516
8	69080001	69180000	2.25393	0.564383
8	69070001	69170000	2.18555	0.555774
8	69090001	69190000	2.23409	0.547736
8	66080001	66180000	1.94737	0.543251
8	69060001	69160000	2.09303	0.538399
8	69100001	69200000	2.08973	0.53838
8	69110001	69210000	2.15841	0.524952
8	69120001	69220000	2.08489	0.513814
8	69050001	69150000	2.01314	0.505758
8	69170001	69270000	1.99268	0.411928
8	67130001	67230000	2.32851	0.364336
9	114380001	114480000	1.95099	0.780907
9	113680001	113780000	2.1171	0.729539
9	113690001	113790000	2.1123	0.716609
9	113670001	113770000	2.3796	0.691817
9	113700001	113800000	2.34322	0.685985
9	98890001	98990000	3.22706	0.67313
9	98880001	98980000	3.12893	0.671329
9	113710001	113810000	2.51523	0.669908
9	113660001	113760000	2.5258	0.660985
9	98870001	98970000	3.10295	0.657632
9	98900001	99000000	3.19331	0.657055
9	113650001	113750000	2.56852	0.65388
9	98860001	98960000	3.13394	0.64731
9	113410001	113510000	2.67461	0.645559
9	113430001	113530000	2.76342	0.640814
9	113420001	113520000	2.65485	0.639726
9	113640001	113740000	2.57069	0.630451
9	113630001	113730000	2.51431	0.62625
9	113620001	113720000	2.5864	0.604651
9	113720001	113820000	2.7581	0.595235
9	115100001	115200000	2.25526	0.590615
9	98850001	98950000	3.07146	0.590264
9	113440001	113540000	3.13466	0.584635
9	113610001	113710000	2.71271	0.580925
9	113400001	113500000	2.94124	0.58011
9	115270001	115370000	2.81255	0.577018
9	113600001	113700000	2.80505	0.571619
9	113590001	113690000	2.89216	0.561054
9	115140001	115240000	2.07292	0.553258
9	98910001	99010000	3.18385	0.552799
9	114930001	115030000	2.03468	0.550757
9	98840001	98940000	3.00224	0.549081
9	113450001	113550000	3.36881	0.546805
9	115150001	115250000	2.08957	0.546213
9	115120001	115220000	2.14478	0.545969
9	98820001	98920000	2.83631	0.543666
9	113460001	113560000	3.37597	0.543587
9	113470001	113570000	3.37597	0.543587
9	98830001	98930000	2.96726	0.542569
9	113560001	113660000	2.63376	0.540905
9	113490001	113590000	3.30673	0.53545
9	113580001	113680000	2.98776	0.535045
9	114920001	115020000	2.13673	0.534879
9	114410001	114510000	2.60219	0.534213
9	113480001	113580000	3.37955	0.533237
9	115280001	115380000	2.83526	0.532008
9	98810001	98910000	2.57578	0.527978
9	113500001	113600000	3.32659	0.525869
9	99700001	99800000	1.98159	0.525369
9	115130001	115230000	2.06178	0.522799
9	99690001	99790000	1.94446	0.521359
9	99600001	99700000	2.064	0.521123
9	99720001	99820000	2.22722	0.52109
9	99590001	99690000	2.08429	0.520489
9	115110001	115210000	2.38528	0.517158
9	113570001	113670000	2.86968	0.51409
9	115160001	115260000	2.29152	0.514009
9	99640001	99740000	2.0202	0.513751
9	99710001	99810000	2.06485	0.511029
9	113750001	113850000	2.91407	0.510545
9	99730001	99830000	2.27748	0.509198
9	113730001	113830000	2.9662	0.508661
9	113740001	113840000	2.94208	0.506956
9	99740001	99840000	2.28279	0.506128
9	115300001	115400000	2.93907	0.505415
9	99630001	99730000	2.02451	0.504682
9	100030001	100130000	2.00196	0.504599
9	99610001	99710000	2.07082	0.504512
9	113540001	113640000	3.23383	0.503633
9	113550001	113650000	2.43415	0.501546
9	115290001	115390000	2.94142	0.499988
9	115310001	115410000	2.98798	0.497606
9	73150001	73250000	2.01922	0.497142
9	99620001	99720000	2.02666	0.496465
9	73160001	73260000	1.99475	0.495258
9	73140001	73240000	2.10615	0.493437
9	115320001	115420000	2.89462	0.492388
9	115260001	115360000	2.8764	0.491696
9	99750001	99850000	2.15009	0.48918
9	114420001	114520000	2.45043	0.486454
9	95190001	95290000	2.9633	0.486089
9	100040001	100140000	2.05431	0.484709
9	113510001	113610000	3.59372	0.48404
9	114470001	114570000	2.20301	0.482792
9	113520001	113620000	3.63528	0.481453
9	98800001	98900000	2.37741	0.480009
9	115250001	115350000	2.93748	0.479826
9	97580001	97680000	2.82489	0.479163
9	103080001	103180000	2.57182	0.478457
9	113530001	113630000	3.71215	0.478051
9	114400001	114500000	2.90978	0.476869
9	97590001	97690000	2.88008	0.475288
9	95170001	95270000	3.50177	0.473149
9	114460001	114560000	2.19455	0.471326
9	95160001	95260000	3.22609	0.469959
9	95200001	95300000	2.12552	0.46929
9	113390001	113490000	2.9295	0.468621
9	97560001	97660000	2.80272	0.4682
9	95180001	95280000	3.40567	0.465532
9	97570001	97670000	2.82765	0.465337
9	113380001	113480000	2.74359	0.462051
9	115240001	115340000	2.89223	0.462011
9	114450001	114550000	2.15564	0.45996
9	97610001	97710000	3.00327	0.459861
9	99580001	99680000	2.4126	0.4585
9	115230001	115330000	2.83497	0.457686
9	99560001	99660000	2.78892	0.457466
9	98790001	98890000	2.31411	0.454119
9	115210001	115310000	2.56531	0.453418
9	95210001	95310000	1.96929	0.451895
9	97550001	97650000	2.7992	0.451869
9	76590001	76690000	2.19353	0.44913
9	73130001	73230000	2.20896	0.448942
9	76640001	76740000	2.02037	0.448552
9	97600001	97700000	2.97369	0.448434
9	113760001	113860000	2.08164	0.446653
9	95150001	95250000	3.17108	0.446475
9	115220001	115320000	2.76167	0.445934
9	100060001	100160000	2.03937	0.445653
9	95140001	95240000	3.16478	0.445542
9	115190001	115290000	2.54348	0.445183
9	97640001	97740000	1.98657	0.445036
9	115200001	115300000	2.56751	0.443918
9	71590001	71690000	2.0328	0.442888
9	71580001	71680000	2.1144	0.442452
9	115180001	115280000	2.57352	0.440631
9	73120001	73220000	2.21685	0.438483
9	114910001	115010000	1.95055	0.43833
9	99760001	99860000	1.95435	0.438311
9	114440001	114540000	2.18724	0.43681
9	76680001	76780000	2.23875	0.4366
9	49000001	49100000	1.98961	0.436298
9	73460001	73560000	2.09874	0.436058
9	95920001	96020000	1.96562	0.435448
9	97540001	97640000	2.84275	0.434412
9	49010001	49110000	1.95466	0.432397
9	99550001	99650000	2.73044	0.43101
9	95130001	95230000	2.7926	0.430224
9	114430001	114530000	2.62056	0.429984
9	95630001	95730000	2.93333	0.4293
9	115170001	115270000	2.50567	0.429184
9	95610001	95710000	2.71508	0.42892
9	95620001	95720000	2.71508	0.42892
9	76670001	76770000	2.21863	0.425638
9	76660001	76760000	2.22577	0.425402
9	98780001	98880000	2.28846	0.424209
9	72590001	72690000	1.99832	0.424194
9	71600001	71700000	1.97828	0.421426
9	97530001	97630000	2.89199	0.421368
9	71610001	71710000	2.01515	0.421244
9	100050001	100150000	2.07808	0.419506
9	93980001	94080000	2.3913	0.418118
9	93380001	93480000	2.19111	0.412666
9	99570001	99670000	2.51825	0.412563
9	114950001	115050000	2.32902	0.411954
9	97620001	97720000	2.84727	0.411865
9	97520001	97620000	2.60253	0.410002
9	95600001	95700000	2.48396	0.409616
9	43230001	43330000	1.95578	0.409179
9	113360001	113460000	2.44027	0.408499
9	113370001	113470000	2.44027	0.408499
9	113350001	113450000	2.4185	0.407499
9	115330001	115430000	2.49222	0.406852
9	98250001	98350000	2.10181	0.406633
9	95580001	95680000	2.39747	0.405591
9	95590001	95690000	2.39747	0.405591
9	93990001	94090000	2.41231	0.404735
9	73450001	73550000	2.00552	0.404195
9	98770001	98870000	2.19559	0.40348
9	76690001	76790000	2.3714	0.401635
9	103040001	103140000	2.30527	0.398922
9	48990001	49090000	2.46802	0.398466
9	93970001	94070000	2.32108	0.397548
9	98260001	98360000	2.0242	0.397254
9	93370001	93470000	2.01087	0.39684
9	98640001	98740000	3.1193	0.396758
9	101640001	101740000	2.95048	0.396286
9	98280001	98380000	2.06443	0.396189
9	94010001	94110000	2.47844	0.395793
9	94000001	94100000	2.4855	0.395791
9	73110001	73210000	2.39914	0.395653
9	98290001	98390000	1.9838	0.393855
9	44260001	44360000	2.43182	0.393445
9	48980001	49080000	2.47367	0.392666
9	98760001	98860000	2.01367	0.391833
9	103050001	103150000	2.14934	0.391414
9	113340001	113440000	2.40575	0.391304
9	95120001	95220000	2.34856	0.39128
9	94360001	94460000	2.50783	0.391179
9	73100001	73200000	2.51124	0.391151
9	94340001	94440000	2.80189	0.390572
9	98270001	98370000	2.00686	0.389222
9	95660001	95760000	2.01808	0.387391
9	110001	210000	2.53859	0.387047
9	94050001	94150000	2.49293	0.386359
9	120001	220000	2.76587	0.385651
9	44270001	44370000	2.33597	0.385639
9	100001	200000	2.42925	0.384568
9	95650001	95750000	2.11571	0.383475
9	114760001	114860000	2.66475	0.383226
9	97630001	97730000	2.22989	0.383119
9	95570001	95670000	2.1289	0.383097
9	98300001	98400000	2.07678	0.382431
9	94350001	94450000	2.77612	0.382348
9	170001	270000	3.25164	0.381131
9	45640001	45740000	1.94769	0.380474
9	76700001	76800000	2.34596	0.380365
9	112900001	113000000	1.99158	0.380158
9	160001	260000	3.14397	0.379795
9	98340001	98440000	1.96211	0.378968
9	72580001	72680000	2.19582	0.377896
9	96600001	96700000	2.12662	0.37789
9	48970001	49070000	2.22452	0.37779
9	94040001	94140000	2.47872	0.37694
9	93960001	94060000	2.29986	0.376741
9	96610001	96710000	1.95366	0.375851
9	98360001	98460000	2.22877	0.375841
9	94060001	94160000	2.46749	0.37545
9	104640001	104740000	2.07215	0.374374
9	97510001	97610000	2.38897	0.37402
9	98500001	98600000	2.58634	0.373374
9	100480001	100580000	2.73102	0.372927
9	101650001	101750000	2.51751	0.371734
9	95640001	95740000	2.15291	0.371538
9	130001	230000	2.6793	0.371227
9	97500001	97600000	2.41147	0.371218
9	76710001	76810000	2.43069	0.369918
9	94330001	94430000	2.71115	0.369447
9	73090001	73190000	2.52819	0.369315
9	76280001	76380000	2.2127	0.368392
9	94030001	94130000	2.53699	0.36813
9	95930001	96030000	2.04489	0.368118
9	72570001	72670000	2.14257	0.368015
9	95910001	96010000	2.05017	0.367541
9	44250001	44350000	2.44777	0.367439
9	94070001	94170000	2.33893	0.367324
9	98630001	98730000	3.35	0.366998
9	94370001	94470000	2.08231	0.366891
9	88860001	88960000	2.24845	0.366838
9	98310001	98410000	2.05877	0.365361
9	100120001	100220000	2.00061	0.364554
9	76650001	76750000	2.38149	0.363799
9	44280001	44380000	2.35043	0.363527
9	150001	250000	3.05879	0.363374
9	100490001	100590000	2.68509	0.363373
9	98240001	98340000	2.13039	0.363258
9	94020001	94120000	2.56922	0.363026
9	98230001	98330000	2.21715	0.362511
9	73780001	73880000	2.24261	0.362239
9	76250001	76350000	2.67055	0.362219
9	73770001	73870000	2.21545	0.36214
9	98490001	98590000	2.41737	0.36208
9	76720001	76820000	2.46028	0.361628
9	100470001	100570000	2.76483	0.361604
9	103030001	103130000	2.32116	0.361359
9	114770001	114870000	2.66643	0.361179
9	76270001	76370000	2.42117	0.360475
9	48960001	49060000	2.05709	0.360307
9	100460001	100560000	2.64811	0.360299
9	118030001	118130000	1.94675	0.360011
9	76260001	76360000	2.50865	0.358564
9	180001	280000	3.13751	0.358241
9	94320001	94420000	2.58354	0.3581
9	98370001	98470000	2.40218	0.357969
9	114940001	115040000	2.14136	0.357946
9	104630001	104730000	1.96436	0.357537
9	76240001	76340000	2.73293	0.356941
9	140001	240000	2.80567	0.356097
9	105060001	105160000	2.3962	0.355669
9	76290001	76390000	2.05638	0.355128
9	54620001	54720000	2.1546	0.355105
9	103130001	103230000	2.2467	0.354928
9	100450001	100550000	2.66202	0.354107
9	98480001	98580000	2.21105	0.353648
9	56980001	57080000	2.00727	0.35338
9	72720001	72820000	1.95381	0.353082
9	44140001	44240000	1.99726	0.352588
9	73950001	74050000	1.9718	0.352276
9	98650001	98750000	2.33113	0.352232
9	72730001	72830000	1.96099	0.352055
9	61380001	61480000	2.36207	0.351565
9	72530001	72630000	2.19167	0.351254
10	18870001	18970000	3.37561	0.588163
10	18880001	18980000	3.37561	0.588163
10	24120001	24220000	2.5242	0.536229
10	18890001	18990000	3.89865	0.492715
10	18900001	19000000	3.89865	0.492715
10	24110001	24210000	2.48965	0.46709
10	18940001	19040000	3.94379	0.44081
10	24100001	24200000	2.08457	0.429009
10	24090001	24190000	2.02976	0.404686
10	21880001	21980000	2.15039	0.396429
10	24080001	24180000	2.04706	0.392073
10	21870001	21970000	2.05976	0.388679
10	21860001	21960000	1.99606	0.384614
10	21850001	21950000	1.98467	0.383061
10	24070001	24170000	2.07747	0.382121
10	18910001	19010000	3.87407	0.366111
10	18920001	19020000	3.87407	0.366111
10	18930001	19030000	3.87407	0.366111
10	69200001	69300000	2.42855	0.358231
10	24060001	24160000	2.02416	0.35803
11	55710001	55810000	1.95746	0.41825
11	17170001	17270000	1.99942	0.352838
12	37860001	37960000	2.34497	0.372279
13	71150001	71250000	3.75463	0.559189
13	35020001	35120000	2.07211	0.49206
13	35040001	35140000	1.95886	0.487725
13	35030001	35130000	1.97471	0.482818
13	35050001	35150000	1.97998	0.470785
13	35010001	35110000	2.01005	0.468684
13	203850001	203950000	2.31843	0.451335
13	203880001	203980000	2.33211	0.446001
13	203860001	203960000	2.32448	0.443854
13	203900001	204000000	2.30072	0.442252
13	35000001	35100000	1.96468	0.441679
13	203870001	203970000	2.35889	0.441534
13	203910001	204010000	2.26462	0.437377
13	203890001	203990000	2.32042	0.437326
13	188090001	188190000	2.19856	0.437236
13	188080001	188180000	2.39922	0.429304
13	203840001	203940000	2.28212	0.425775
13	203920001	204020000	2.17077	0.41679
13	203930001	204030000	2.12186	0.41517
13	188070001	188170000	2.323	0.410436
13	188060001	188160000	2.34119	0.398064
13	125390001	125490000	2.0849	0.385844
13	125380001	125480000	2.00737	0.385728
13	203830001	203930000	2.07371	0.384578
13	125400001	125500000	1.99299	0.372841
13	188050001	188150000	2.41325	0.369732
13	139030001	139130000	2.71292	0.369173
13	188120001	188220000	2.2904	0.359176
13	204300001	204400000	2.21963	0.351734
13	204310001	204410000	2.3231	0.351673
14	39680001	39780000	3.65711	0.688324
14	39690001	39790000	3.65711	0.688324
14	136560001	136660000	1.9825	0.477658
14	136570001	136670000	2.16304	0.414086
14	136580001	136680000	2.10789	0.387812
18	27120001	27220000	2.05483	0.463054
18	24020001	24120000	2.54583	0.426025
18	24010001	24110000	2.48324	0.421882
18	24030001	24130000	2.41173	0.411932
18	24040001	24140000	2.26734	0.409421
18	24050001	24150000	2.21989	0.402564
18	24000001	24100000	2.19544	0.379418
18	24060001	24160000	1.95905	0.377726
