# Supplementary material for: Assessing Population Structure and Signatures of Selection in Wanbei Pigs Using Whole Genome Resequencing Data
Source: Animals (Basel). 2022 Dec 20;13(1):13. doi: 10.3390/ani13010013 (PMC9817800; doi:10.3390/ani13010013)
Supplement: Supplementary file 1 [file animals-13-00013-s001.zip › Supplementary tables/Table S7.xlsx]

## Sheet: Table S6
Gene_stable_ID	Gene_name	Description
ENSSSCG00000015249	ADAMTS8	ADAM metallopeptidase with thrombospondin type 1 motif 8
ENSSSCG00000031717	ADCY8	adenylate cyclase 8
ENSSSCG00000021059	ADORA1	adenosine A1 receptor
100737108	AGBL4	AGBL carboxypeptidase 4
ENSSSCG00000004322	ANKRD6	ankyrin repeat domain 6
ENSSSCG00000030921	APOA1	apolipoprotein A1
ENSSSCG00000040689	APOA4	apolipoprotein A4
ENSSSCG00000022525	ARHGEF5	Rho guanine nucleotide exchange factor 5
ENSSSCG00000028444	ARMC10	armadillo repeat containing 10
ENSSSCG00000028759	ASAP1	ArfGAP with SH3 domain, ankyrin repeat and PH domain 1
ENSSSCG00000046892	ATP5MG	ATP synthase membrane subunit g
ENSSSCG00000038657	ATPAF1	ATP synthase mitochondrial F1 complex assembly factor 1
ENSSSCG00000015259	B3GAT1	beta-1,3-glucuronyltransferase 1
ENSSSCG00000011810	BCL6	BCL6 transcription repressor
ENSSSCG00000036385	BET1	Bet1 golgi vesicular membrane trafficking protein
ENSSSCG00000002461	BTBD7	BTB domain containing 7
ENSSSCG00000015065	BUD13	BUD13 homolog
ENSSSCG00000013632	C19orf38	chromosome 2 C19orf38 homolog
ENSSSCG00000031550	C1orf105	chromosome 9 C1orf105 homolog
ENSSSCG00000031188	C1orf185	chromosome 1 open reading frame 185
ENSSSCG00000023186	CA4	carbonic anhydrase 4
ENSSSCG00000039238	CABS1	calcium binding protein, spermatid associated 1
ENSSSCG00000015402	CACNA2D1	calcium voltage-gated channel auxiliary subunit alpha2delta 1
ENSSSCG00000031831	CADM1	cell adhesion molecule 1
ENSSSCG00000015320	CALCR	calcitonin receptor
ENSSSCG00000013633	CARM1	coactivator associated arginine methyltransferase 1
ENSSSCG00000013835	CASP14	caspase 14
ENSSSCG00000013834	CCDC105	coiled-coil domain containing 105
ENSSSCG00000005946	CCN4	cellular communication network factor 4
ENSSSCG00000014147	CCNH	cyclin H
ENSSSCG00000005211	CD274	CD274 molecule
ENSSSCG00000015405	CD36	CD36 molecule
ENSSSCG00000015093	CD3D	CD3d molecule
ENSSSCG00000015094	CD3G	CD3g molecule
ENSSSCG00000040183	CDK6	cyclin dependent kinase 6
ENSSSCG00000027973	COG4	component of oligomeric golgi complex 4
ENSSSCG00000015326	COL1A2	collagen type I alpha 2 chain
ENSSSCG00000015509	COP1	COP1 E3 ubiquitin ligase
ENSSSCG00000008947	COX18	cytochrome c oxidase assembly factor COX18
ENSSSCG00000015391	CROT	carnitine O-octanoyltransferase
ENSSSCG00000009267	CSN3	casein kappa
ENSSSCG00000003891	CYP4A24	cytochrome P450 4A24
ENSSSCG00000003894	CYP4B1	cytochrome P450 family 4 subfamily B member 1
ENSSSCG00000014578	DENND5A	DENN domain containing 5A
ENSSSCG00000009387	DLEU7	deleted in lymphocytic leukemia 7
ENSSSCG00000033314	DLX6	distal-less homeobox 6
ENSSSCG00000015393	DMTF1	cyclin D binding myb like transcription factor 1
ENSSSCG00000013630	DNM2	dynamin 2
ENSSSCG00000038958	DNM3	dynamin 3
ENSSSCG00000035045	DOCK1	dedicator of cytokinesis 1
ENSSSCG00000012072	DSCAM	DS cell adhesion molecule
ENSSSCG00000003854	ECHDC2	enoyl-CoA hydratase domain containing 2
ENSSSCG00000003895	EFCAB14	EF-hand calcium binding domain 14
ENSSSCG00000037291	ELAVL4	ELAV like RNA binding protein 4
ENSSSCG00000009888	ERP29	endoplasmic reticulum protein 29
ENSSSCG00000015235	ETS1	ETS proto-onco 1, transcription factor
ENSSSCG00000006240	FAM110B	family with sequence similarity 110 member B
ENSSSCG00000022226	FASLG	Fas ligand (TNF superfamily, member 6)
ENSSSCG00000037822	FBXL13	F-box and leucine rich repeat protein 13
ENSSSCG00000025425	FCSK	fucose kinase
ENSSSCG00000023266	FOXJ3	forkhead box J3
ENSSSCG00000005027	FRMD6	FERM domain containing 6
ENSSSCG00000036436	FZD1	frizzled class receptor 1
ENSSSCG00000015407	GNAI1	G protein subunit alpha i1
ENSSSCG00000015406	GNAT3	G protein subunit alpha transducin 3
ENSSSCG00000015323	GNGT1	G protein subunit gamma transducin 1
ENSSSCG00000015395	GRM3	glutamate metabotropic receptor 3
ENSSSCG00000003970	GUCA2B	guanylate cyclase activator 2B
ENSSSCG00000015403	HGF	hepatocyte growth factor
ENSSSCG00000040629	IL34	interleukin 34
ENSSSCG00000005214	INSL6	insulin like 6
ENSSSCG00000028886	IPO7	importin 7
ENSSSCG00000039843	IPO9	importin 9
ENSSSCG00000027812	IQSEC1	IQ motif and Sec7 domain ArfGEF 1
ENSSSCG00000016608	IQUB	IQ motif and ubiquitin domain containing
ENSSSCG00000016621	KCND2	potassium voltage-gated channel subfamily D member 2
ENSSSCG00000015394	ELAPOR2	endosome-lysosome associated apoptosis and autophagy regulator family member 2
ENSSSCG00000015234	KIRREL3	kirre like nephrin family adhesion molecule 3
ENSSSCG00000035554	LHFPL3	LHFPL tetraspan subfamily member 3
ENSSSCG00000011811	LPP	LIM domain containing preferred translocation partner in lipoma
ENSSSCG00000004990	LRFN5	leucine rich repeat and fibronectin type III domain containing 5
ENSSSCG00000036452	LRRC17	leucine rich repeat containing 17
ENSSSCG00000024802	MACC1	MET transcriptional regulator MACC1
ENSSSCG00000031780	MAGI2	membrane associated guanylate kinase, WW and PDZ domain containing 2
ENSSSCG00000003898	MKNK1	MAPK interacting serine/threonine kinase 1
ENSSSCG00000003897	MOB3C	MOB kinase activator 3C
ENSSSCG00000006248	MOS	MOS proto-onco, serine/threonine kinase
ENSSSCG00000012021	MRPL39	mitochondrial ribosomal protein L39
ENSSSCG00000015309	MTERF1	mitochondrial transcription termination factor 1
ENSSSCG00000034654	MYOG	myogenin
ENSSSCG00000022903	NAPEPLD	N-acyl phosphatidylethanolamine phospholipase D
ENSSSCG00000010915	NAV1	neuron navigator 1
ENSSSCG00000006059	NCALD	neurocalcin delta
ENSSSCG00000006194	NCOA2	nuclear receptor coactivator 2
ENSSSCG00000005944	NDRG1	N-myc downstream regulated 1
ENSSSCG00000006093	NDUFAF6	NADH:ubiquinone oxidoreductase complex assembly factor 6
ENSSSCG00000003976	NFYC	nuclear transcription factor Y subunit gamma
ENSSSCG00000024977	NOBOX	NOBOX oosis homeobox
ENSSSCG00000024396	NOVA1	NOVA alternative splicing regulator 1
ENSSSCG00000001964	NPAS3	neuronal PAS domain protein 3
ENSSSCG00000024975	NR5A2	nuclear receptor subfamily 5 group A member 2
ENSSSCG00000015512	PAPPA2	pappalysin 2
ENSSSCG00000015401	PCLO	piccolo presynaptic cytomatrix protein
ENSSSCG00000032561	PDCD1LG2	programmed cell death 1 ligand 2
ENSSSCG00000006218	PDE7A	phosphodiesterase 7A
ENSSSCG00000015486	PIGC	phosphatidylinositol glycan anchor biosynthesis class C
ENSSSCG00000006247	PLAG1	PLAG1 zinc finger
ENSSSCG00000004127	PLAGL1	PLAG1 like zinc finger 1
ENSSSCG00000039549	PLEKHF2	pleckstrin homology and FYVE domain containing 2
ENSSSCG00000005212	PLGRKT	plasminogen receptor with a C-terminal lysine
ENSSSCG00000015474	PPFIA4	PTPRF interacting protein alpha 4
ENSSSCG00000010908	PTPRC	protein tyrosine phosphatase receptor type C
ENSSSCG00000006149	RALYL	RALY RNA binding protein like
ENSSSCG00000039245	RIMS3	regulating synaptic membrane exocytosis 3
ENSSSCG00000031172	RNF11	ring finger protein 11
ENSSSCG00000040470	RPS20	ribosomal protein S20
ENSSSCG00000004318	RRAGD	Ras related GTP binding D
ENSSSCG00000027372	SAMD9	sterile alpha motif domain containing 9
ENSSSCG00000003971	SCMH1	Scm polycomb group protein homolog 1
ENSSSCG00000027114	SCP2	sterol carrier protein 2
ENSSSCG00000006245	SDR16C5	short chain dehydrogenase/reductase family 16C member 5
ENSSSCG00000000973	SELENOO	selenoprotein O
ENSSSCG00000015398	SEMA3A	semaphorin 3A
ENSSSCG00000023784	SEMA3C	semaphorin 3C
ENSSSCG00000015396	SEMA3D	semaphorin 3D
ENSSSCG00000015399	SEMA3E	semaphorin 3E
ENSSSCG00000025323	SF3B3	splicing factor 3b subunit 3
ENSSSCG00000011454	SFMBT1	Scm like with four mbt domains 1
ENSSSCG00000015071	SIK3	SIK family kinase 3
ENSSSCG00000002332	SIPA1L1	signal induced proliferation associated 1 like 1
ENSSSCG00000016609	SLC13A1	solute carrier family 13 member 1
ENSSSCG00000013833	SLC1A6	solute carrier family 1 member 6
ENSSSCG00000015336	SLC25A13	solute carrier family 25 member 13
ENSSSCG00000009486	SLITRK6	SLIT and NTRK like family member 6
ENSSSCG00000022034	SMYD3	SET and MYND domain containing 3
ENSSSCG00000015135	SORL1	sortilin related receptor 1
ENSSSCG00000026110	SRPK2	SRSF protein kinase 2
ENSSSCG00000005943	ST3GAL1	ST3 beta-galactoside alpha-2,3-sialyltransferase 1
ENSSSCG00000004125	STX11	syntaxin 11
ENSSSCG00000039888	STXBP5L	syntaxin binding protein 5 like
ENSSSCG00000015485	SUCO	SUN domain containing ossification factor
ENSSSCG00000040710	SURF4	surfeit 4
ENSSSCG00000023592	TAC1	tachykinin 1
ENSSSCG00000021808	TEX38	testis expressed 38
ENSSSCG00000038623	TMED1	transmembrane p24 trafficking protein 1
ENSSSCG00000015473	TMEM183A	transmembrane protein 183A
ENSSSCG00000015373	TMEM196	transmembrane protein 196
ENSSSCG00000025326	TMEM243	transmembrane protein 243
ENSSSCG00000014579	TMEM41B	transmembrane protein 41B
ENSSSCG00000038422	TMX1	thioredoxin related transmembrane protein 1
ENSSSCG00000015487	TNFSF18	TNF superfamily member 18
ENSSSCG00000006235	TOX	thymocyte selection associated high mobility group box
ENSSSCG00000015462	TPK1	thiamin pyrophosphokinase 1
ENSSSCG00000000972	TUBGCP6	tubulin gamma complex associated protein 6
ENSSSCG00000015136	UBASH3B	ubiquitin associated and SH3 domain containing B
ENSSSCG00000015095	UBE4A	ubiquitination factor E4A
ENSSSCG00000006239	UBXN2B	UBX domain protein 2B
ENSSSCG00000004123	UTRN	utrophin
ENSSSCG00000022982	VPS50	VPS50 subunit of EARP/GARPII complex
ENSSSCG00000004615	WDR72	WD repeat domain 72
ENSSSCG00000013634	YIPF2	Yip1 domain family member 2
ENSSSCG00000035505	YTHDC1	YTH domain containing 1
ENSSSCG00000015247	ZBTB44	zinc finger and BTB domain containing 44
ENSSSCG00000004128	ZC2HC1B	zinc finger C2HC-type containing 1B
ENSSSCG00000003981	ZFP69B	ZFP69 zinc finger protein B
ENSSSCG00000011166	ZMYND11	zinc finger MYND-type containing 11
ENSSSCG00000022070	ZNF143	zinc finger protein 143
ENSSSCG00000015067	ZPR1	ZPR1 zinc finger
ENSSSCG00000031324	ZYG11A	zyg-11 family member A, cell cycle regulator
ENSSSCG00000003857	ZYG11B	zyg-11 family member B, cell cycle regulator
ENSSSCG00000002460	UBR7	ubiquitin protein ligase E3 component n-recognin 7
ENSSSCG00000052230	SEM1	SEM1, 26S proteasome complex subunit
ENSSSCG00000023850	SDHAF3	succinate dehydrogenase complex assembly factor 3
ENSSSCG00000005216	RLN2	relaxin 2
ENSSSCG00000015069	APOC3	apolipoprotein C3
ENSSSCG00000016623	ANKRD7	ankyrin repeat domain 7
