# Supplementary material for: Assessing Population Structure and Signatures of Selection in Wanbei Pigs Using Whole Genome Resequencing Data
Source: Animals (Basel). 2022 Dec 20;13(1):13. doi: 10.3390/ani13010013 (PMC9817800; doi:10.3390/ani13010013)
Supplement: Supplementary file 1 [file animals-13-00013-s001.zip › Supplementary tables/Table S8.xlsx]

## Sheet: Sheet1
#Term	ID	P-Value	Corrected P-Value	Input
axon	GO:0030424	5.42065e-07	0.000510625	SEMA3A，TAC1，CALCR，DNM2，ADCY8，DNM3，KIRREL3，DSCAM，GRM3
dendritic spine	GO:0043197	6.12765e-06	0.00288612	KCND2，ADORA1，DNM3，DNM2，ASAP1，GRM3
positive thymic T cell selection	GO:0045059	2.57992e-05	0.00554447	CD3D，PTPRC，CD3G
cell surface receptor signaling pathway	GO:0007166	3.46128e-05	0.00554447	CD274，CALCR，CD36，PDCD1LG2，CD3D，CD3G
phospholipid efflux	GO:0033700	3.53151e-05	0.00554447	APOA4，APOA1，APOC3
chylomicron	GO:0042627	3.53151e-05	0.00554447	APOA4，APOA1，APOC3
lipoprotein metabolic process	GO:0042157	9.56532e-05	0.0128722	APOA4，APOA1，APOC3
very-low-density lipoprotein particle	GO:0034361	0.000117201	0.0137248	APOA4，APOA1，APOC3
cholesterol efflux	GO:0033344	0.000169255	0.0159439	APOA4，APOA1，APOC3
triglyceride homeostasis	GO:0070328	0.000200093	0.0171352	APOA4，APOA1，APOC3
semaphorin receptor binding	GO:0030215	0.000313761	0.0211117	SEMA3A，SEMA3C，SEMA3D
integral component of presynaptic membrane	GO:0099056	0.000359216	0.0225587	SLC1A6，ADCY8，GRM3
signal transduction	GO:0007165	0.000420401	0.0238305	MOS，CD274，INSL6，PDE7A，IL34，FASLG，MAGI2，RLN2，NDRG1，PDCD1LG2
chemorepellent activity	GO:0045499	0.000462362	0.0238305	SEMA3A，SEMA3C，APOA1
cholesterol homeostasis	GO:0042632	0.000496044	0.0238305	APOA4，APOC3，APOA1，NR5A2
activation of MAPK activity	GO:0000187	0.000496044	0.0238305	HGF，ERP29，PTPRC，MOS
postsynaptic density	GO:0014069	0.000553116	0.0238305	PCLO，DNM2，ADCY8，DNM3，GRM3
regulation of presynapse assembly	GO:1905606	0.000582774	0.0238305	SLITRK6，FZD1，LRFN5
negative regulation of inflammatory response	GO:0050728	0.00063425	0.0238305	HGF，ADORA1，APOA1，LRFN5
synapse assembly	GO:0007416	0.000649799	0.0238305	SLITRK6，KIRREL3，PCLO
cell surface	GO:0009986	0.000709655	0.0238305	SLITRK6，FZD1，ERP29，TNFSF18，LRFN5，CD274，APOA4，PDCD1LG2
phospholipid binding	GO:0005543	0.000754376	0.0238305	APOA4，APOC3，APOA1，NR5A2
regulation of Cdc42 protein signal transduction	GO:0032489	0.000758933	0.0238305	APOA1，APOC3
alpha-beta T cell receptor complex	GO:0042105	0.000758933	0.0238305	CD3D，CD3G
dendritic spine head	GO:0044327	0.000758933	0.0238305	DNM3，DNM2
postsynaptic endocytic zone membrane	GO:0098844	0.000758933	0.0238305	DNM3，DNM2
negative chemotaxis	GO:0050919	0.000879731	0.0256596	SEMA3A，SEMA3C，APOA1
spherical high-density lipoprotein particle	GO:0034366	0.00100786	0.0256596	APOA1，APOC3
positive regulation of triglyceride catabolic process	GO:0010898	0.00100786	0.0256596	APOA4，APOA1
positive regulation of fatty acid biosynthetic process	GO:0045723	0.00100786	0.0256596	APOA4，APOA1
dynamin family protein polymerization involved in mitochondrial fission	GO:0003374	0.00100786	0.0256596	DNM3，DNM2
very-low-density lipoprotein particle remodeling	GO:0034372	0.00100786	0.0256596	APOA4，APOA1
organelle fission	GO:0048285	0.00100786	0.0256596	DNM3，DNM2
photoreceptor inner segment	GO:0001917	0.00105833	0.0258298	GNAT3，DNM3，DNM2
nucleus	GO:0005634	0.00106939	0.0258298	TOX，NOBOX，NOVA1，SMYD3，SF3B3，NFYC，SFMBT1，NDRG1，MYOG，NCOA2，ANKRD6，ARHGEF5，NPAS3，ETS1，NR5A2，MKNK1，DLX6，PLAG1，MAGI2，RRAGD，FOXJ3，FASLG，SCMH1，SRPK2，UBE4A，ZPR1，RALYL，CDK6，IPO9，CCNH
heterotrimeric G-protein complex	GO:0005834	0.0012583	0.0270174	GNAT3，GNGT1，GNAI1
postsynaptic neurotransmitter receptor internalization	GO:0098884	0.00129064	0.0270174	DNM3，DNM2
positive regulation of lipid biosynthetic process	GO:0046889	0.00129064	0.0270174	APOA4，APOA1
Golgi trans cisterna	GO:0000138	0.00129064	0.0270174	BET1，YIPF2
synaptic vesicle budding from presynaptic endocytic zone membrane	GO:0016185	0.00129064	0.0270174	DNM3，DNM2
high-density lipoprotein particle assembly	GO:0034380	0.00129064	0.0270174	APOA4，APOA1
SMAD binding	GO:0046332	0.00136659	0.0279854	IPO7，COL1A2，MAGI2
L-glutamate transmembrane transport	GO:0015813	0.00160685	0.0308909	SLC1A6，SLC25A13
L-glutamate transmembrane transporter activity	GO:0005313	0.00160685	0.0308909	SLC1A6，SLC25A13
negative regulation of protein kinase activity	GO:0006469	0.00172599	0.0323268	UBASH3B，PTPRC，SMYD3
RNA polymerase II cis-regulatory region sequence-specific DNA binding	GO:0000978	0.00186421	0.0323268	FOXJ3，NOBOX，MYOG，PLAGL1，NFYC，NR5A2，SMYD3，DLX6，BCL6，PLAG1
regulation of synapse structure or activity	GO:0050803	0.00195608	0.0323268	DNM3，DNM2
presynaptic active zone cytoplasmic component	GO:0098831	0.00195608	0.0323268	PCLO，RIMS3
phosphatidylcholine metabolic process	GO:0046470	0.00195608	0.0323268	APOA4，APOA1
reverse cholesterol transport	GO:0043691	0.00195608	0.0323268	APOA4，APOA1
positive regulation of lipoprotein lipase activity	GO:0051006	0.00195608	0.0323268	APOA4，APOA1
SNARE complex	GO:0031201	0.00213936	0.0342147	STX11，BET1，STXBP5L
external side of plasma membrane	GO:0009897	0.00214296	0.0342147	CD274，FASLG，PDCD1LG2，CD3D，PTPRC，CD3G
natural killer cell differentiation	GO:0001779	0.00233792	0.0349636	TOX，PTPRC
Cul2-RING ubiquitin ligase complex	GO:0031462	0.00233792	0.0349636	ZYG11B，ZYG11A
high-density lipoprotein particle	GO:0034364	0.00233792	0.0349636	APOA4，APOA1
regulation of transcription, DNA-templated	GO:0006355	0.00233833	0.0349636	NCOA2，FOXJ3，MYOG，MTERF1，NPAS3，NFYC，ETS1，SCMH1，PLAG1
adenylate cyclase-modulating G protein-coupled receptor signaling pathway	GO:0007188	0.00244624	0.0360057	CALCR，GNAT3，GNAI1
cholesterol transfer activity	GO:0120020	0.00275197	0.0384977	APOA4，APOA1
high-density lipoprotein particle remodeling	GO:0034375	0.00275197	0.0384977	APOA1，APOC3
negative regulation of cellular senescence	GO:2000773	0.00275197	0.0384977	BCL6，CDK6
epithelial cell differentiation	GO:0030855	0.00277903	0.0384977	FZD1，DLX6，NR5A2
T cell costimulation	GO:0031295	0.00319782	0.0436571	PDCD1LG2，CD274
mRNA splicing, via spliceosome	GO:0000398	0.00330497	0.0444754	YTHDC1，NOVA1，BUD13，SF3B3
Rab GTPase binding	GO:0017137	0.00367445	0.0487511	NDRG1，YIPF2，STXBP5L，RIMS3
