# Supplementary material for: Assessing Population Structure and Signatures of Selection in Wanbei Pigs Using Whole Genome Resequencing Data
Source: Animals (Basel). 2022 Dec 20;13(1):13. doi: 10.3390/ani13010013 (PMC9817800; doi:10.3390/ani13010013)
Supplement: Supplementary file 1 [file animals-13-00013-s001.zip › Supplementary tables/Table S9.xlsx]

## Sheet: Sheet1
ID	#Term	P-Value	Corrected P-Value	Genes
ssc03320	PPAR signaling pathway	0.000131128	0.0137248	SCP2|CYP4A24|APOA1|CD36|APOC3
ssc04979	Cholesterol metabolism	0.000265249	0.0208221	APOA4|APOA1|CD36|APOC3
ssc05032	Morphine addiction	0.000293704	0.0211117	PDE7A|ADORA1|ADCY8|GNGT1|GNAI1
ssc04724	Glutamatergic synapse	0.000705692	0.0238305	SLC1A6|GRM3|ADCY8|GNGT1|GNAI1
ssc04926	Relaxin signaling pathway	0.0013996	0.0280516	COL1A2|ADCY8|RLN2|GNGT1|GNAI1
ssc04975	Fat digestion and absorption	0.00185765	0.0323268	APOA4|APOA1|CD36
